# Supplementary material for: Loss of Atg2b and Gskip Impairs the Maintenance of the Hematopoietic Stem Cell Pool Size
Source: Mol Cell Biol. 2022 Jan 20;42(1):e00024-21. doi: 10.1128/MCB.00024-21 (PMC8773083; doi:10.1128/MCB.00024-21)
Supplement: Supplemental file 1 — Table S1. Download MCB.00024-21-s0001.xlsx, XLSX file, 0.06 MB [file mcb.00024-21-s0001.xlsx]

## Sheet: RSEM
Ingenuity Canonical Pathways	-log(p-value)	Ratio	z-score	Molecules
Mitochondrial Dysfunction	8.52	0.129	#NUM!	ATP5F1C,ATP5MC1,ATP5PF,ATP5PO,CAT,COX6A1,COX6C,COX7A2,COX7C,DHODH,FIS1,MAPK8,NDUFA11,NDUFA12,NDUFA7,NDUFAB1,NDUFB3,NDUFB4,NDUFB6,PSENEN,SDHC,UQCRQ
Oxidative Phosphorylation	7.87	0.153	4.123	ATP5F1C,ATP5MC1,ATP5PF,ATP5PO,COX6A1,COX6C,COX7A2,COX7C,NDUFA11,NDUFA12,NDUFA7,NDUFAB1,NDUFB3,NDUFB4,NDUFB6,SDHC,UQCRQ
Sirtuin Signaling Pathway	4.53	0.0753	-2.496	APEX1,ARNTL,ATP5F1C,ATP5MC1,ATP5PF,GSK3B,NDUFA11,NDUFA12,NDUFA7,NDUFAB1,NDUFB3,NDUFB4,NDUFB6,NFE2L2,PFKFB3,PRKAA1,SDHC,SOD1,TIMM17B,TIMM22,TOMM6,TOMM7
EIF2 Signaling	3.2	0.0714	1.897	GSK3B,MAP2K1,PPP1CC,RPL18A,RPL24,RPL27,RPL35,RPL35A,RPL39L,RPL8,RPS10,RPS11,RPS3,RPS5,RPS7,RPSA
Polyamine Regulation in Colon Cancer	2.94	0.121	0.378	CSNK2A2,DHPS,GSK3B,MAP2K1,RHOA,SMS,TRPC1
Superpathway of Cholesterol Biosynthesis	2.93	0.172	1.342	DHCR7,FDPS,LBR,LSS,MVK
Endoplasmic Reticulum Stress Pathway	2.6	0.19	#NUM!	MAP3K5,MAPK8,MBTPS1,XBP1
Reelin Signaling in Neurons	2.53	0.0794	0.632	ARHGEF3,ARPC1B,ARPC2,CNR1,GSK3B,MAP2K1,MAPK8,PDK2,RHOA,VLDLR
TCA Cycle II (Eukaryotic)	2.45	0.174	1	DLD,MDH2,SDHC,SUCLG1
Cholesterol Biosynthesis I	2.29	0.231	#NUM!	DHCR7,LBR,LSS
Cholesterol Biosynthesis II (via 24,25-dihydrolanosterol)	2.29	0.231	#NUM!	DHCR7,LBR,LSS
Cholesterol Biosynthesis III (via Desmosterol)	2.29	0.231	#NUM!	DHCR7,LBR,LSS
CD27 Signaling in Lymphocytes	2.29	0.105	-1.633	ELP1,MAP2K1,MAP3K5,MAPK8,SIVA1,TRAF5
Estrogen Receptor Signaling	2.24	0.0517	0.535	ATP5F1C,ATP5MC1,EGF,GNAS,GSK3B,MAP2K1,MYL12B,MYL6B,NDUFA11,NDUFA12,NDUFA7,NDUFAB1,NDUFB3,NDUFB4,NDUFB6,PLCG2,PRKAA1,PRKAR1A,PRKAR2B,RHOA,SDHC
Production of Nitric Oxide and Reactive Oxygen Species in Macrophages	2.1	0.0628	0.302	CAT,ELP1,LYZ,MAP2K1,MAP3K5,MAPK8,NCF4,PLCG2,PPP1CC,PPP1R3C,PPP2CB,RHOA
NER (Nucleotide Excision Repair, Enhanced Pathway)	2.07	0.0777	0.378	COPS5,COPS7A,GPS1,POLR2J,RBX1,RFC2,RPA2,TOP2A
Clathrin-mediated Endocytosis Signaling	2.07	0.0622	#NUM!	ARPC1B,ARPC2,CLTA,CLTB,CSNK2A2,DAB2,EGF,LYZ,RAB11B,SH3GL1,TF,UBB
Semaphorin Neuronal Repulsive Signaling Pathway	1.98	0.0662	1.897	GSK3B,MAP2K1,MYL12B,MYL6B,PLCG2,PRKAR1A,PRKAR2B,RHOA,SEMA6B,SMC3
Coronavirus Pathogenesis Pathway	1.9	0.0591	-1.155	CCNE2,CDK4,IL17RA,MAPK8,OAS3,RPS10,RPS11,RPS3,RPS5,RPS7,RPSA,SIGMAR1
Kinetochore Metaphase Signaling Pathway	1.88	0.0721	1.134	CENPW,ENSA,MAD2L2,PPP1CC,PPP1R3C,SMC3,ZWILCH,ZWINT
Unfolded protein response	1.87	0.0778	-2.449	CEBPB,MAP3K5,MAPK8,MBTPS1,NFE2L2,OS9,XBP1
Amyloid Processing	1.85	0.098	#NUM!	CSNK2A2,GSK3B,PRKAR1A,PRKAR2B,PSENEN
Apelin Adipocyte Signaling Pathway	1.85	0.0769	0.378	CAT,MAPK8,MGST3,PRKAA1,PRKAR1A,PRKAR2B,SOD1
4-1BB Signaling in T Lymphocytes	1.83	0.118	-2	ELP1,MAP2K1,MAP3K5,MAPK8
CDK5 Signaling	1.82	0.0702	0.707	GNAS,MAP2K1,MAPK8,PPP1CC,PPP1R3C,PPP2CB,PRKAR1A,PRKAR2B
γ-linolenate Biosynthesis II (Animals)	1.82	0.158	#NUM!	ACSL4,FADS1,SLC27A5
Integrin Signaling	1.75	0.0563	1.265	ARHGAP26,ARPC1B,ARPC2,GSK3B,GSN,MAP2K1,MAPK8,MYL12B,PARVB,PLCG2,RHOA,TSPAN4
ATM Signaling	1.71	0.0722	-0.378	ATF1,CHEK2,MAPK8,PPP1CC,PPP2CB,RNF168,SMC3
Superoxide Radicals Degradation	1.71	0.25	#NUM!	CAT,SOD1
p53 Signaling	1.69	0.0714	-0.816	CDK4,CHEK2,GSK3B,JMY,KAT2B,MAPK8,PLAGL1
Dopamine Receptor Signaling	1.63	0.0759	#NUM!	GCH1,PPP1CC,PPP1R3C,PPP2CB,PRKAR1A,PRKAR2B
Sumoylation Pathway	1.58	0.068	-1.89	DAXX,MAP3K5,MAPK8,RCC1,RFC2,RHOA,SENP2
Lanosterol Biosynthesis	1.55	1	#NUM!	LSS
Huntington's Disease Signaling	1.55	0.0498	#NUM!	ATP5F1C,ATP5MC1,ATP5PF,CLTA,CLTB,DCTN1,EGF,MAPK8,POLR2J,PSMC2,PSMD10,PSMD7,SDHC,UBB
α-Adrenergic Signaling	1.49	0.0648	0.447	GNAS,MAP2K1,PHKG1,PLCG2,PRKAR1A,PRKAR2B,PYGL
Epithelial Adherens Junction Signaling	1.47	0.0573	1	ARPC1B,ARPC2,BAIAP2,EGF,MYL12B,PPP2CB,PRKAA1,RHOA,ZBTB33
Gα12/13 Signaling	1.46	0.0602	-0.378	ELP1,MAP2K1,MAP3K5,MAPK8,MEF2A,MYL12B,MYL6B,RHOA
NRF2-mediated Oxidative Stress Response	1.44	0.0506	-0.707	CAT,GSK3B,MAP2K1,MAP3K5,MAPK8,MGST3,NFE2L2,PRDX1,RBX1,SOD1,TXN,UBB
mTOR Signaling	1.42	0.0519	0.447	FKBP1A,PPP2CB,PRKAA1,RHOA,RPS10,RPS11,RPS3,RPS5,RPS6KA2,RPS7,RPSA
Pyridoxal 5'-phosphate Salvage Pathway	1.42	0.0758	-0.447	CDK4,GRK6,MAP2K1,MAPK8,PRKAA1
Inhibition of ARE-Mediated mRNA Degradation Pathway	1.42	0.0559	0	DCP1A,DCP2,PPP2CB,PRKAR1A,PRKAR2B,PSMC2,PSMD10,PSMD7,ZFP36L1
Apelin Pancreas Signaling Pathway	1.4	0.087	1	MAPK8,PRKAA1,PRKAR1A,PRKAR2B
PFKFB4 Signaling Pathway	1.4	0.087	#NUM!	GNAS,MAP2K1,PRKAR1A,PRKAR2B
CD40 Signaling	1.4	0.0746	-1.342	ATF1,ELP1,MAP2K1,MAPK8,TRAF5
IL-17A Signaling in Airway Cells	1.4	0.0746	-2	CXCL3,GSK3B,IL17RA,MAP2K1,MAPK8
RANK Signaling in Osteoclasts	1.37	0.0659	-0.447	ELP1,GSN,MAP2K1,MAP3K5,MAPK8,TRAF5
Actin Cytoskeleton Signaling	1.35	0.049	1.508	ARPC1B,ARPC2,BAIAP2,BRK1,EGF,FGD3,GSN,MAP2K1,MATK,MYL12B,MYL6B,RHOA
Regulation of Actin-based Motility by Rho	1.34	0.0603	2.449	ARPC1B,ARPC2,BAIAP2,GSN,MYL12B,MYL6B,RHOA
Sonic Hedgehog Signaling	1.33	0.103	#NUM!	GSK3B,PRKAR1A,PRKAR2B
D-myo-inositol-5-phosphate Metabolism	1.31	0.0513	-0.378	DUSP16,DUSP23,ENTPD6,MINPP1,PLCG2,PPP1CC,PPP1R16B,PPP1R3C,PPP2CB,STYXL1
Endocannabinoid Cancer Inhibition Pathway	1.28	0.0552	-0.707	CCNE2,CNR1,GSK3B,MAP2K1,PRKAA1,PRKAR1A,PRKAR2B,RHOA
Melanocyte Development and Pigmentation Signaling	1.27	0.0625	-0.816	GNAS,MAP2K1,PLCG2,PRKAR1A,PRKAR2B,RPS6KA2
Adrenomedullin signaling pathway	1.26	0.0503	-0.632	CEBPB,GNAS,GSK3B,MAP2K1,MAPK8,MATK,NPR2,PLCG2,PRKAR1A,PRKAR2B
Spermine Biosynthesis	1.26	0.5	#NUM!	SMS
Role of IL-17A in Psoriasis	1.24	0.143	#NUM!	CXCL3,IL17RA
Gαs Signaling	1.23	0.0569	-1.89	ADD1,CNR1,GNAS,MAP2K1,PRKAR1A,PRKAR2B,RAPGEF2
Corticotropin Releasing Hormone Signaling	1.22	0.0537	-1.414	CNR1,GNAS,MAP2K1,MEF2A,NPR2,PLCG2,PRKAR1A,PRKAR2B
RHOA Signaling	1.22	0.0565	1.89	ARPC1B,ARPC2,BAIAP2,MYL12B,MYL6B,RAPGEF2,RHOA
Endocannabinoid Developing Neuron Pathway	1.2	0.056	-0.447	CNR1,GSK3B,MAP2K1,MAPK8,PRKAR1A,PRKAR2B,RHOA
Cardiac Hypertrophy Signaling	1.19	0.0462	0	GNAS,GSK3B,MAP2K1,MAP3K5,MAPK8,MEF2A,MYL12B,MYL6B,PLCG2,PRKAR1A,PRKAR2B,RHOA
Tight Junction Signaling	1.19	0.0506	#NUM!	CDK4,CPSF4,MYL6B,PPP2CB,PRKAR1A,PRKAR2B,RAB13,RHOA,SYMPK
Fatty Acid Activation	1.19	0.133	#NUM!	ACSL4,SLC27A5
D-myo-inositol (1,4,5,6)-Tetrakisphosphate Biosynthesis	1.18	0.0503	-0.816	DUSP16,DUSP23,ENTPD6,MINPP1,PPP1CC,PPP1R16B,PPP1R3C,PPP2CB,STYXL1
D-myo-inositol (3,4,5,6)-tetrakisphosphate Biosynthesis	1.18	0.0503	-0.816	DUSP16,DUSP23,ENTPD6,MINPP1,PPP1CC,PPP1R16B,PPP1R3C,PPP2CB,STYXL1
EGF Signaling	1.16	0.0727	-2	CSNK2A2,EGF,MAP2K1,MAPK8
Protein Kinase A Signaling	1.16	0.0418	0.5	ADD1,APEX1,ATF1,DUSP16,GNAS,GSK3B,MAP2K1,MYL12B,MYL6B,PHKG1,PLCG2,PPP1CC,PPP1R3C,PRKAR1A,PRKAR2B,PYGL,RHOA
HIF1α Signaling	1.16	0.0481	0	APEX1,CAMK1,COPS5,EGF,FLT4,HIF1AN,MAP2K1,PLCG2,RBX1,TF
Dopamine-DARPP32 Feedback in cAMP Signaling	1.15	0.0497	0.707	ATF1,GNAS,KCNJ8,PLCG2,PPP1CC,PPP1R3C,PPP2CB,PRKAR1A,PRKAR2B
Cell Cycle Control of Chromosomal Replication	1.14	0.0714	1	CDK4,CHEK2,RPA2,TOP2A
Chemokine Signaling	1.13	0.0625	0.447	CAMK1,MAP2K1,MAPK8,PLCG2,RHOA
Role of CHK Proteins in Cell Cycle Checkpoint Control	1.12	0.0702	#NUM!	ATMIN,CHEK2,PPP2CB,RFC2
Role of IL-17A in Arthritis	1.12	0.0702	#NUM!	CXCL3,IL17RA,MAP2K1,MAPK8
Autophagy	1.1	0.0469	-1.265	EGF,GSK3B,MAP2K1,MAPK8,PPP2CB,PRKAA1,PRKAR1A,PRKAR2B,VPS16,WIPI1
Fatty Acid β-oxidation I	1.1	0.0833	#NUM!	ACSL4,ECHDC3,SLC27A5
Aryl Hydrocarbon Receptor Signaling	1.1	0.0503	-0.816	ALDH9A1,CCNE2,CDK4,CHEK2,MAPK8,MGST3,NFE2L2,RARA
Dermatan Sulfate Degradation (Metazoa)	1.09	0.118	#NUM!	IDUA,OGA
L-carnitine Biosynthesis	1.09	0.333	#NUM!	ALDH9A1
NADH Repair	1.09	0.333	#NUM!	NAXD
Coenzyme A Biosynthesis	1.09	0.333	#NUM!	COASY
Tetrahydrobiopterin Biosynthesis I	1.09	0.333	#NUM!	GCH1
Hypusine Biosynthesis	1.09	0.333	#NUM!	DHPS
Adenine and Adenosine Salvage I	1.09	0.333	#NUM!	APRT
Tetrahydrobiopterin Biosynthesis II	1.09	0.333	#NUM!	GCH1
S-adenosyl-L-methionine Biosynthesis	1.09	0.333	#NUM!	MAT2A
Cell Cycle Regulation by BTG Family Proteins	1.07	0.0811	#NUM!	CCNE2,CDK4,PPP2CB
Adipogenesis pathway	1.06	0.0519	#NUM!	ARNTL,CEBPB,FZD7,KAT2B,KLF3,SENP2,XBP1
White Adipose Tissue Browning Pathway	1.05	0.0515	-0.378	CEBPB,GNAS,HIF1AN,PRKAA1,PRKAR1A,PRKAR2B,RARA
Isoleucine Degradation I	1.05	0.111	#NUM!	DLD,ECHDC3
Superpathway of Geranylgeranyldiphosphate Biosynthesis I (via Mevalonate)	1.05	0.111	#NUM!	FDPS,MVK
IL-17A Signaling in Fibroblasts	1.04	0.0789	#NUM!	CEBPB,GSK3B,IL17RA
3-phosphoinositide Degradation	1.04	0.0471	-0.816	DUSP16,DUSP23,ENTPD6,MINPP1,PPP1CC,PPP1R16B,PPP1R3C,PPP2CB,STYXL1
LPS-stimulated MAPK Signaling	1.04	0.0588	#NUM!	ATF1,ELP1,MAP2K1,MAP3K5,MAPK8
RAC Signaling	1.02	0.0507	1.134	ARPC1B,ARPC2,BAIAP2,BRK1,MAP2K1,MAPK8,RHOA
Glucocorticoid Receptor Signaling	1.01	0.0379	#NUM!	ATP5F1C,ATP5MC1,CXCL3,EGF,ELP1,IL17RA,KAT2B,MAP2K1,MAPK8,NDUFA11,NDUFA12,NDUFA7,NDUFAB1,NDUFB3,NDUFB4,NDUFB6,POLR2J,PRKAA1,RARA,SDHC,TAF10,TAF6
Granzyme A Signaling	1.01	0.105	#NUM!	APEX1,PRF1
Mitochondrial L-carnitine Shuttle Pathway	1.01	0.105	#NUM!	ACSL4,SLC27A5
PPARα/RXRα Activation	1	0.0462	0	ELP1,GNAS,HELZ2,MAP2K1,MAPK8,PLCG2,PRKAA1,PRKAR1A,PRKAR2B
Insulin Receptor Signaling	1	0.05	0.378	GSK3B,MAP2K1,MAPK8,PPP1CC,PPP1R3C,PRKAR1A,PRKAR2B
Mechanisms of Viral Exit from Host Cells	0.971	0.0732	#NUM!	CHMP2A,CHMP4C,SH3GL1
GADD45 Signaling	0.971	0.1	#NUM!	CCNE2,CDK4
2-ketoglutarate Dehydrogenase Complex	0.967	0.25	#NUM!	DLD
Branched-chain α-keto acid Dehydrogenase Complex	0.967	0.25	#NUM!	DLD
Induction of Apoptosis by HIV1	0.959	0.0615	-1	DAXX,ELP1,MAP3K5,MAPK8
Glioblastoma Multiforme Signaling	0.959	0.0468	0.816	CCNE2,CDK4,EGF,FZD7,GSK3B,MAP2K1,PLCG2,RHOA
April Mediated Signaling	0.947	0.0714	#NUM!	ELP1,MAPK8,TRAF5
Mitotic Roles of Polo-Like Kinase	0.943	0.0606	#NUM!	CHEK2,FZR1,PPP2CB,SMC3
NGF Signaling	0.939	0.0508	-0.816	MAP2K1,MAP3K5,MAPK8,PLCG2,RHOA,RPS6KA2
WNT/β-catenin Signaling	0.939	0.0462	-1.134	APPL2,CSNK2A2,FZD7,GSK3B,PPP2CB,RARA,SOX12,UBB
Valine Degradation I	0.932	0.0952	#NUM!	DLD,ECHDC3
Nitric Oxide Signaling in the Cardiovascular System	0.924	0.0504	-2.236	FLT4,MAP2K1,NPR2,PRKAA1,PRKAR1A,PRKAR2B
B Cell Activating Factor Signaling	0.921	0.0698	#NUM!	ELP1,MAPK8,TRAF5
RAR Activation	0.914	0.0441	#NUM!	CSNK2A2,KAT2B,MAP2K1,MAP3K5,MAPK8,PRKAR1A,PRKAR2B,RARA,RDH13
Dilated Cardiomyopathy Signaling Pathway	0.907	0.0473	-0.378	BAG3,CAMK1,GNAS,GSK3B,MYL6B,PRKAR1A,PRKAR2B
ERBB Signaling	0.903	0.0532	-0.447	EGF,GSK3B,MAP2K1,MAPK8,PLCG2
Superpathway of Inositol Phosphate Compounds	0.903	0.0427	-0.378	DUSP16,DUSP23,ENTPD6,MINPP1,PLCG2,PPP1CC,PPP1R16B,PPP1R3C,PPP2CB,STYXL1
3-phosphoinositide Biosynthesis	0.903	0.0439	-0.816	DUSP16,DUSP23,ENTPD6,MINPP1,PPP1CC,PPP1R16B,PPP1R3C,PPP2CB,STYXL1
BER (Base Excision Repair) Pathway	0.9	0.0682	#NUM!	APEX1,MAP2K1,RFC2
Cellular Effects of Sildenafil (Viagra)	0.896	0.047	#NUM!	GNAS,MYL12B,MYL6B,NPR2,PLCG2,PRKAR1A,PRKAR2B
Sertoli Cell-Sertoli Cell Junction Signaling	0.896	0.0437	#NUM!	GSK3B,MAP2K1,MAP3K5,MAPK8,PRKAR1A,PRKAR2B,RAB8B,SPTA1,SYMPK
Cardiac β-adrenergic Signaling	0.889	0.0449	0	APEX1,GNAS,PKIB,PPP1CC,PPP1R3C,PPP2CB,PRKAR1A,PRKAR2B
Circadian Rhythm Signaling	0.883	0.0414	#NUM!	ARNTL,CSNK2A2,GNAS,GSK3B,MAP2K1,NPR2,PER1,PLCG2,PRKAA1,PRKAR1A,PRKAR2B
Regulation of eIF4 and p70S6K Signaling	0.879	0.0447	#NUM!	MAP2K1,PPP2CB,RPS10,RPS11,RPS3,RPS5,RPS7,RPSA
Role of IL-17F in Allergic Inflammatory Airway Diseases	0.879	0.0667	#NUM!	IL17RA,MAP2K1,RPS6KA2
IL-1 Signaling	0.876	0.0521	-1	ELP1,GNAS,MAPK8,PRKAR1A,PRKAR2B
Myo-inositol Biosynthesis	0.876	0.2	#NUM!	ISYNA1
2-oxobutanoate Degradation I	0.876	0.2	#NUM!	DLD
Trans, trans-farnesyl Diphosphate Biosynthesis	0.876	0.2	#NUM!	FDPS
Senescence Pathway	0.873	0.0404	-0.302	CAT,CCNE2,CDK4,CEBPB,CHEK2,DLD,FZR1,KAT2B,MAP2K1,PDK2,PPP2CB,ZFP36L1
Hepatic Fibrosis Signaling Pathway	0.873	0.0382	0	CEBPB,CNR1,FLT4,FZD7,GSK3B,IL17RA,MAP2K1,MAPK8,MYL12B,MYL6B,PLCG2,PRKAR1A,PRKAR2B,RHOA,SDHC,TF
Signaling by Rho Family GTPases	0.866	0.041	2.111	ARHGEF18,ARHGEF3,ARPC1B,ARPC2,BAIAP2,GNAS,MAP2K1,MAPK8,MYL12B,MYL6B,RHOA
Role of OCT4 in Mammalian Embryonic Stem Cell Pluripotency	0.86	0.0652	#NUM!	MEF2A,PHC3,RARA
Salvage Pathways of Pyrimidine Ribonucleotides	0.848	0.051	-0.447	CDK4,GRK6,MAP2K1,MAPK8,PRKAA1
Melatonin Signaling	0.842	0.0556	-1	MAP2K1,PLCG2,PRKAR1A,PRKAR2B
Thrombin Signaling	0.842	0.0425	1.134	ARHGEF3,CAMK1,EGF,GNAS,MAP2K1,MYL12B,MYL6B,PLCG2,RHOA
Ethanol Degradation IV	0.839	0.0833	#NUM!	ALDH9A1,CAT
Apelin Cardiomyocyte Signaling Pathway	0.836	0.0505	0.447	CAT,MAPK8,MYL12B,MYL6B,PLCG2
Hypoxia Signaling in the Cardiovascular System	0.812	0.0541	#NUM!	COPS5,HIF1AN,UBE2D2,UBE2O
Necroptosis Signaling Pathway	0.812	0.0446	1.134	CYLD,FKBP1A,PYGL,TIMM17B,TIMM22,TOMM6,TOMM7
Synaptic Long Term Potentiation	0.807	0.0465	0	MAP2K1,PLCG2,PPP1CC,PPP1R3C,PRKAR1A,PRKAR2B
Glycine Cleavage Complex	0.804	0.167	#NUM!	DLD
Tryptophan Degradation to 2-amino-3-carboxymuconate Semialdehyde	0.804	0.167	#NUM!	KMO
Zymosterol Biosynthesis	0.804	0.167	#NUM!	LBR
Rapoport-Luebering Glycolytic Shunt	0.804	0.167	#NUM!	MINPP1
Aspartate Degradation II	0.804	0.167	#NUM!	MDH2
Ovarian Cancer Signaling	0.801	0.0443	-1.342	CDK4,EGF,FZD7,GSK3B,MAP2K1,PRKAR1A,PRKAR2B
GPCR-Mediated Integration of Enteroendocrine Signaling Exemplified by an L Cell	0.796	0.0533	-1	GNAS,PLCG2,PRKAR1A,PRKAR2B
Opioid Signaling Pathway	0.793	0.0396	-0.905	CAMK1,CLTA,CLTB,GNAS,GRK6,GSK3B,MAP2K1,PRKAR1A,PRKAR2B,RPS6KA2,SIGMAR1
Leptin Signaling in Obesity	0.783	0.0526	#NUM!	MAP2K1,PLCG2,PRKAR1A,PRKAR2B
Assembly of RNA Polymerase II Complex	0.783	0.06	#NUM!	POLR2J,TAF10,TAF6
IL-17A Signaling in Gastric Cells	0.783	0.0769	#NUM!	IL17RA,MAPK8
Estrogen-mediated S-phase Entry	0.783	0.0769	#NUM!	CCNE2,CDK4
Cell Cycle: G2/M DNA Damage Checkpoint Regulation	0.783	0.06	#NUM!	CHEK2,KAT2B,TOP2A
Apelin Liver Signaling Pathway	0.783	0.0769	#NUM!	GSK3B,MAPK8
Ferroptosis Signaling Pathway	0.775	0.0455	-0.447	ACSL4,GCH1,MAP2K1,NFE2L2,PRKAA1,TF
IGF-1 Signaling	0.772	0.0481	-2.236	CSNK2A2,MAP2K1,MAPK8,PRKAR1A,PRKAR2B
Apoptosis Signaling	0.772	0.0481	-1	ELP1,MAP2K1,MAP3K5,MAPK8,PLCG2
Role of NFAT in Cardiac Hypertrophy	0.759	0.0405	-0.333	CAMK1,GNAS,GSK3B,MAP2K1,MAPK8,MEF2A,PLCG2,PRKAR1A,PRKAR2B
Thioredoxin Pathway	0.742	0.143	#NUM!	TXN
Acetyl-CoA Biosynthesis I (Pyruvate Dehydrogenase Complex)	0.742	0.143	#NUM!	DLD
Ceramide Degradation	0.742	0.143	#NUM!	ACER2
IL-12 Signaling and Production in Macrophages	0.735	0.0441	#NUM!	CEBPB,ELP1,IL23R,LYZ,MAP2K1,MAPK8
HER-2 Signaling in Breast Cancer	0.721	0.0396	-1.667	CCNE2,CDK4,COX6A1,COX6C,COX7A2,COX7C,EGF,GSK3B,MAP2K1
Molecular Mechanisms of Cancer	0.714	0.0358	#NUM!	ARHGEF18,ARHGEF3,CCNE2,CDK4,CHEK2,DAXX,FZD7,GNAS,GSK3B,MAP2K1,MAP3K5,MAPK8,PRKAR1A,PRKAR2B,PSENEN,RHOA
Phototransduction Pathway	0.714	0.0556	#NUM!	NPR2,PRKAR1A,PRKAR2B
Iron homeostasis signaling pathway	0.706	0.0432	#NUM!	ATP6V0E1,ATP6V1C2,CIAO1,EGF,SLC46A1,TF
Androgen Signaling	0.701	0.0414	-1	GNAS,KAT2B,POLR2J,PRKAR1A,PRKAR2B,TAF10,TAF6
CSDE1 Signaling Pathway	0.682	0.0536	#NUM!	DCP1A,DCP2,LSM14A
FAT10 Signaling Pathway	0.682	0.0536	#NUM!	PSMC2,PSMD10,PSMD7
Cyclins and Cell Cycle Regulation	0.676	0.0476	0	CCNE2,CDK4,GSK3B,PPP2CB
Role of MAPK Signaling in Promoting the Pathogenesis of Influenza	0.674	0.0442	-0.447	ATP6V0E1,ATP6V1C2,MAP2K1,MAP3K5,MAPK8
Xenobiotic Metabolism General Signaling Pathway	0.668	0.042	-1.633	MAP2K1,MAP3K5,MAPK8,MGST3,NFE2L2,RBX1
HIPPO signaling	0.666	0.0471	#NUM!	ITCH,PPP1CC,PPP1R3C,PPP2CB
PDGF Signaling	0.654	0.0465	-1	CSNK2A2,MAP2K1,MAPK8,PLCG2
Sphingosine and Sphingosine-1-phosphate Metabolism	0.646	0.111	#NUM!	ACER2
BMP signaling pathway	0.642	0.046	-2	MAP2K1,MAPK8,PRKAR1A,PRKAR2B
PCP (Planar Cell Polarity) Pathway	0.625	0.05	#NUM!	FZD7,MAPK8,RHOA
p38 MAPK Signaling	0.623	0.0424	#NUM!	ATF1,DAXX,MAP3K5,MEF2A,RPS6KA2
GPCR-Mediated Nutrient Sensing in Enteroendocrine Cells	0.623	0.0424	-0.447	GNAS,PLCG2,PRKAR1A,PRKAR2B,TAS1R1
AMPK Signaling	0.616	0.0372	-1	GNAS,KAT2B,PFKFB3,PFKL,PPP2CB,PRKAA1,PRKAR1A,PRKAR2B,RAB8A
IL-8 Signaling	0.614	0.0379	-0.378	EGF,ELP1,FLT4,GNAS,MAP2K1,MAPK8,MYL12B,RHOA
IL-2 Signaling	0.611	0.0492	#NUM!	CSNK2A2,MAP2K1,MAPK8
Calcium Transport I	0.606	0.1	#NUM!	ANXA5
Dolichyl-diphosphooligosaccharide Biosynthesis	0.606	0.1	#NUM!	DPM2
NAD Signaling Pathway	0.6	0.0397	-0.447	ARNTL,CEBPB,EGF,GSK3B,POLR2J,PRKAA1
ERK/MAPK Signaling	0.593	0.0374	-0.707	ATF1,MAP2K1,PLCG2,PPP1CC,PPP1R3C,PPP2CB,PRKAR1A,PRKAR2B
Nucleotide Excision Repair Pathway	0.588	0.0571	#NUM!	POLR2J,RPA2
Renin-Angiotensin Signaling	0.587	0.041	-1.342	MAP2K1,MAPK8,PLCG2,PRKAR1A,PRKAR2B
RHOGDI Signaling	0.587	0.0372	-2.828	ARHGEF18,ARHGEF3,ARPC1B,ARPC2,GNAS,MYL12B,MYL6B,RHOA
Oxytocin Signaling Pathway	0.585	0.0358	-1	GSK3B,KCNJ8,MAPK8,MYL6B,NFE2L2,NPR2,PRKAA1,PRKAR1A,PRKAR2B,RHOA
Stearate Biosynthesis I (Animals)	0.585	0.0476	#NUM!	ACSL4,DHRS11,SLC27A5
Type II Diabetes Mellitus Signaling	0.583	0.0392	0	ACSL4,CEBPB,MAP3K5,MAPK8,PRKAA1,SLC27A5
Axonal Guidance Signaling	0.578	0.0335	#NUM!	ARPC1B,ARPC2,BAIAP2,COPS5,EGF,FZD7,GNAS,GSK3B,MAP2K1,MYL12B,MYL6B,PAPPA,PLCG2,PRKAR1A,PRKAR2B,RHOA,SEMA6B
Pyroptosis Signaling Pathway	0.577	0.043	0	P2RX7,PRKAR1A,PRKAR2B,RHOA
Actin Nucleation by ARP-WASP Complex	0.577	0.043	2	ARPC1B,ARPC2,BAIAP2,RHOA
WNT/Ca+ pathway	0.572	0.0469	#NUM!	FZD7,GSK3B,PLCG2
Relaxin Signaling	0.569	0.0387	-1.342	APEX1,GNAS,MAP2K1,NPR2,PRKAR1A,PRKAR2B
Glioma Signaling	0.569	0.0403	0	CAMK1,CDK4,EGF,MAP2K1,PLCG2
Activation of IRF by Cytosolic Pattern Recognition Receptors	0.561	0.0462	#NUM!	ELP1,IFIH1,MAPK8
FXR/RXR Activation	0.553	0.0397	#NUM!	MAPK8,RARA,SLC27A5,TF,VLDLR
Pancreatic Adenocarcinoma Signaling	0.553	0.0397	-2	CCNE2,CDK4,EGF,MAP2K1,MAPK8
Death Receptor Signaling	0.547	0.0417	#NUM!	DAXX,ELP1,MAP3K5,MAPK8
TGF-β Signaling	0.547	0.0417	#NUM!	AMH,INHBC,MAP2K1,MAPK8
14-3-3-mediated Signaling	0.544	0.0394	-0.447	GSK3B,MAP2K1,MAP3K5,MAPK8,PLCG2
Superpathway of Methionine Degradation	0.539	0.0526	#NUM!	DLD,MAT2A
Cleavage and Polyadenylation of Pre-mRNA	0.538	0.0833	#NUM!	CPSF4
eNOS Signaling	0.538	0.0377	-0.447	FLT4,GNAS,PLCG2,PRKAA1,PRKAR1A,PRKAR2B
Glycogen Degradation II	0.538	0.0833	#NUM!	PYGL
IL-6 Signaling	0.536	0.0391	-1	CEBPB,CSNK2A2,ELP1,MAP2K1,MAPK8
ERBB4 Signaling	0.526	0.0441	#NUM!	MAP2K1,PLCG2,PSENEN
Cell Cycle: G1/S Checkpoint Regulation	0.526	0.0441	#NUM!	CCNE2,CDK4,GSK3B
Xenobiotic Metabolism Signaling	0.524	0.0345	#NUM!	ALDH9A1,CAMK1,CAT,MAP2K1,MAP3K5,MAPK8,MGST3,NFE2L2,PPP2CB,RBX1
Xenobiotic Metabolism PXR Signaling Pathway	0.523	0.0363	-1.89	ALDH9A1,CAT,MGST3,PPP1CC,PPP1R3C,PRKAR1A,PRKAR2B
Assembly of RNA Polymerase III Complex	0.509	0.0769	#NUM!	GTF3C1
NAD biosynthesis II (from tryptophan)	0.509	0.0769	#NUM!	KMO
Oleate Biosynthesis II (Animals)	0.509	0.0769	#NUM!	FADS1
NAD Phosphorylation and Dephosphorylation	0.509	0.0769	#NUM!	ACP2
Neuropathic Pain Signaling In Dorsal Horn Neurons	0.5	0.0396	0	CAMK1,PLCG2,PRKAR1A,PRKAR2B
Gap Junction Signaling	0.492	0.0354	#NUM!	EGF,GNAS,MAP2K1,NPR2,PLCG2,PRKAR1A,PRKAR2B
ERK5 Signaling	0.483	0.0417	#NUM!	EGF,MEF2A,RPS6KA2
Glycogen Degradation III	0.483	0.0714	#NUM!	PYGL
Mevalonate Pathway I	0.483	0.0714	#NUM!	MVK
STAT3 Pathway	0.481	0.037	-2	EGF,FLT4,IL17RA,MAP2K1,MAPK8
cAMP-mediated signaling	0.479	0.0343	0.707	APEX1,CAMK1,CNR1,GNAS,MAP2K1,PKIB,PRKAR1A,PRKAR2B
CXCR4 Signaling	0.47	0.0355	0.816	GNAS,MAP2K1,MAPK8,MYL12B,MYL6B,RHOA
Leukotriene Biosynthesis	0.458	0.0667	#NUM!	MGST3
Germ Cell-Sertoli Cell Junction Signaling	0.457	0.0351	#NUM!	GSN,MAP2K1,MAP3K5,MAPK8,RAB8B,RHOA
G Protein Signaling Mediated by Tubby	0.455	0.0455	#NUM!	GNAS,PLCG2
Colorectal Cancer Metastasis Signaling	0.453	0.0332	-0.333	EGF,FZD7,GNAS,GSK3B,MAP2K1,MAPK8,PRKAR1A,PRKAR2B,RHOA
GDNF Family Ligand-Receptor Interactions	0.444	0.0395	#NUM!	MAP2K1,MAPK8,PLCG2
Neurotrophin/TRK Signaling	0.444	0.0395	#NUM!	MAP2K1,MAP3K5,MAPK8
Macropinocytosis Signaling	0.444	0.0395	#NUM!	EGF,PLCG2,RHOA
Coronavirus Replication Pathway	0.441	0.0444	#NUM!	BAG3,GSK3B
Apelin Endothelial Signaling Pathway	0.44	0.0355	-1.342	GNAS,MAP2K1,MAPK8,MEF2A,PRKAA1
Granzyme B Signaling	0.437	0.0625	#NUM!	PRF1
Extrinsic Prothrombin Activation Pathway	0.437	0.0625	#NUM!	THBD
Mismatch Repair in Eukaryotes	0.437	0.0625	#NUM!	RFC2
Chondroitin Sulfate Degradation (Metazoa)	0.437	0.0625	#NUM!	OGA
Parkinson's Signaling	0.437	0.0625	#NUM!	MAPK8
Role of MAPK Signaling in Inhibiting the Pathogenesis of Influenza	0.434	0.039	#NUM!	MAP2K1,MAP3K5,MAPK8
Hereditary Breast Cancer Signaling	0.433	0.0352	#NUM!	CDK4,CHEK2,POLR2J,RFC2,UBB
RAN Signaling	0.416	0.0588	#NUM!	RCC1
D-myo-inositol (1,3,4)-trisphosphate Biosynthesis	0.416	0.0588	#NUM!	MINPP1
Role of BRCA1 in DNA Damage Response	0.408	0.0375	#NUM!	ATF1,CHEK2,RFC2
Renal Cell Carcinoma Signaling	0.408	0.0375	#NUM!	MAP2K1,RBX1,UBB
Apelin Muscle Signaling Pathway	0.407	0.0417	#NUM!	GNAS,PRKAA1
BEX2 Signaling Pathway	0.4	0.037	#NUM!	GSK3B,MAPK8,PPP2CB
Bile Acid Biosynthesis, Neutral Pathway	0.397	0.0556	#NUM!	SLC27A5
Spliceosomal Cycle	0.396	0.0408	#NUM!	CDC5L,CWC15
Calcium Signaling	0.394	0.0324	-1	CAMK1,MEF2A,MYL6B,PRKAR1A,PRKAR2B,SLC8B1,TRPC1
Amyotrophic Lateral Sclerosis Signaling	0.393	0.0348	-1	CAT,CCS,GRIK5,SOD1
Role of MAPK Signaling in the Pathogenesis of Influenza	0.391	0.0366	#NUM!	MAP2K1,MAP3K5,MAPK8
Endocannabinoid Neuronal Synapse Pathway	0.389	0.0336	0.447	CNR1,MAPK8,PLCG2,PRKAR1A,PRKAR2B
Melanoma Signaling	0.385	0.04	#NUM!	CDK4,MAP2K1
MYC Mediated Apoptosis Signaling	0.385	0.04	#NUM!	PRKAR1A,PRKAR2B
FAT10 Cancer Signaling Pathway	0.385	0.04	#NUM!	GSK3B,MAD2L2
PTEN Signaling	0.384	0.0333	1	CSNK2A2,ELP1,FLT4,GSK3B,MAP2K1
Neuregulin Signaling	0.379	0.0342	-1	EGF,MAP2K1,MATK,PLCG2
FAK Signaling	0.379	0.0342	#NUM!	ARHGAP26,EGF,MAP2K1,PLCG2
DNA damage-induced 14-3-3σ Signaling	0.379	0.0526	#NUM!	CCNE2
Acute Phase Response Signaling	0.378	0.0324	-2	CEBPB,ELP1,MAP2K1,MAP3K5,MAPK8,TF
Factors Promoting Cardiogenesis in Vertebrates	0.378	0.0331	1.342	FZD7,GSK3B,MAPK8,PLCG2,RHOA
LPS/IL-1 Mediated Inhibition of RXR Function	0.376	0.0315	#NUM!	ACSL4,ALDH9A1,CAT,FABP5,MAPK8,MGST3,RARA,SLC27A5
VEGF Family Ligand-Receptor Interactions	0.376	0.0357	#NUM!	FLT4,MAP2K1,PLCG2
FGF Signaling	0.376	0.0357	#NUM!	MAP2K1,MAP3K5,MAPK8
BAG2 Signaling Pathway	0.376	0.0357	#NUM!	PSMC2,PSMD10,PSMD7
UVC-Induced MAPK Signaling	0.375	0.0392	#NUM!	MAP2K1,MAPK8
PAK Signaling	0.373	0.0339	0	MAP2K1,MAPK8,MYL12B,MYL6B
IL-17 Signaling	0.368	0.0321	-0.816	CEBPB,CXCL3,GSK3B,IL17RA,MAPK8,TRAF5
Cholecystokinin/Gastrin-mediated Signaling	0.367	0.0336	-1	MAP2K1,MAPK8,MEF2A,RHOA
UVB-Induced MAPK Signaling	0.366	0.0385	#NUM!	MAP2K1,MAPK8
Inflammasome pathway	0.363	0.05	#NUM!	P2RX7
Prolactin Signaling	0.361	0.0349	#NUM!	CEBPB,MAP2K1,PLCG2
Role of Osteoblasts, Osteoclasts and Chondrocytes in Rheumatoid Arthritis	0.356	0.0312	#NUM!	ELP1,FZD7,GSK3B,GSN,MAP3K5,MAPK8,TRAF5
Xenobiotic Metabolism AHR Signaling Pathway	0.354	0.0345	#NUM!	ABCG2,ALDH9A1,MGST3
Regulation Of The Epithelial Mesenchymal Transition In Development Pathway	0.354	0.0345	#NUM!	FZD7,GSK3B,PSENEN
GNRH Signaling	0.353	0.0316	-1.633	GNAS,MAP2K1,MAP3K5,MAPK8,PRKAR1A,PRKAR2B
Histamine Degradation	0.347	0.0476	#NUM!	ALDH9A1
Fatty Acid α-oxidation	0.347	0.0476	#NUM!	ALDH9A1
Regulation Of The Epithelial Mesenchymal Transition By Growth Factors Pathway	0.343	0.0312	-0.816	DOCK10,EGF,GSK3B,MAP2K1,MAPK8,RHOA
Regulation of Cellular Mechanics by Calpain Protease	0.339	0.0337	#NUM!	CCNE2,CDK4,EGF
Leukocyte Extravasation Signaling	0.338	0.0311	0	CD99,MAPK8,NCF4,PLCG2,RHOA,SPN
Lymphotoxin β Receptor Signaling	0.337	0.0364	#NUM!	ELP1,TRAF5
Phagosome Maturation	0.334	0.0314	#NUM!	ATP6V0E1,ATP6V1C2,DYNC1LI2,PRDX1,VPS16
Ceramide Signaling	0.333	0.0333	#NUM!	MAP2K1,MAPK8,PPP2CB
The Visual Cycle	0.332	0.0455	#NUM!	RDH13
Superpathway of D-myo-inositol (1,4,5)-trisphosphate Metabolism	0.332	0.0455	#NUM!	MINPP1
Putrescine Degradation III	0.332	0.0455	#NUM!	ALDH9A1
Regulation of the Epithelial-Mesenchymal Transition Pathway	0.33	0.0308	#NUM!	EGF,FZD7,GSK3B,MAP2K1,PSENEN,RHOA
CNTF Signaling	0.321	0.0351	#NUM!	MAP2K1,RPS6KA2
Role of Lipids/Lipid Rafts in the Pathogenesis of Influenza	0.318	0.0435	#NUM!	FDPS
Methionine Degradation I (to Homocysteine)	0.318	0.0435	#NUM!	MAT2A
Vitamin-C Transport	0.318	0.0435	#NUM!	TXN
Apelin Cardiac Fibroblast Signaling Pathway	0.318	0.0435	#NUM!	PRKAA1
ILK Signaling	0.316	0.0303	-0.447	GSK3B,MAPK8,MYL6B,PARVB,PPP2CB,RHOA
Cancer Drug Resistance By Drug Efflux	0.312	0.0345	#NUM!	ABCG2,MAP2K1
PI3K/AKT Signaling	0.312	0.0302	0	ELP1,GSK3B,IL17RA,MAP2K1,MAP3K5,PPP2CB
Insulin Secretion Signaling Pathway	0.311	0.0296	0.378	DLD,GNAS,KCNJ8,PLCG2,PRKAR1A,PRKAR2B,SRP68,SRP9
G Beta Gamma Signaling	0.308	0.031	0	GNAS,PLCG2,PRKAR1A,PRKAR2B
Fcγ Receptor-mediated Phagocytosis in Macrophages and Monocytes	0.306	0.0319	#NUM!	ARPC1B,ARPC2,RAB11B
Non-Small Cell Lung Cancer Signaling	0.306	0.0319	#NUM!	CDK4,EGF,MAP2K1
IL-22 Signaling	0.305	0.0417	#NUM!	MAPK8
Tumoricidal Function of Hepatic Natural Killer Cells	0.305	0.0417	#NUM!	PRF1
Ephrin Receptor Signaling	0.303	0.0299	1.342	ARPC1B,ARPC2,EGF,GNAS,MAP2K1,RHOA
fMLP Signaling in Neutrophils	0.298	0.0305	1	ARPC1B,ARPC2,GNAS,MAP2K1
P2Y Purigenic Receptor Signaling Pathway	0.298	0.0305	-1	MAP2K1,PLCG2,PRKAR1A,PRKAR2B
Endometrial Cancer Signaling	0.297	0.0333	#NUM!	GSK3B,MAP2K1
Small Cell Lung Cancer Signaling	0.294	0.0312	#NUM!	CCNE2,CDK4,TRAF5
HGF Signaling	0.292	0.0303	-1	MAP2K1,MAP3K5,MAPK8,PLCG2
Role of JAK family kinases in IL-6-type Cytokine Signaling	0.292	0.04	#NUM!	MAPK8
CDP-diacylglycerol Biosynthesis I	0.292	0.04	#NUM!	TAMM41
Cysteine Biosynthesis III (mammalia)	0.292	0.04	#NUM!	MAT2A
Protein Ubiquitination Pathway	0.292	0.0291	#NUM!	FZR1,PSMC2,PSMD10,PSMD7,RBX1,UBB,UBE2D2,UBE2O
Gαq Signaling	0.282	0.0294	0.447	GNAS,GSK3B,MAP2K1,PLCG2,RHOA
UVA-Induced MAPK Signaling	0.282	0.0306	#NUM!	MAPK8,PLCG2,RPS6KA2
D-myo-inositol (1,4,5)-Trisphosphate Biosynthesis	0.281	0.0385	#NUM!	PLCG2
Gluconeogenesis I	0.281	0.0385	#NUM!	MDH2
VEGF Signaling	0.277	0.0303	#NUM!	FLT4,MAP2K1,PLCG2
Thrombopoietin Signaling	0.274	0.0317	#NUM!	MAP2K1,PLCG2
Role of PKR in Interferon Induction and Antiviral Response	0.273	0.0294	#NUM!	ELP1,IFIH1,MAPK8,TARBP2
NAD Salvage Pathway II	0.27	0.037	#NUM!	ACP2
Tryptophan Degradation X (Mammalian, via Tryptamine)	0.27	0.037	#NUM!	ALDH9A1
Phosphatidylglycerol Biosynthesis II (Non-plastidic)	0.27	0.037	#NUM!	TAMM41
Glycolysis I	0.27	0.037	#NUM!	PFKL
PXR/RXR Activation	0.261	0.0308	#NUM!	PRKAR1A,PRKAR2B
ERB2-ERBB3 Signaling	0.261	0.0308	#NUM!	GSK3B,MAP2K1
Glutathione Redox Reactions I	0.26	0.0357	#NUM!	MGST3
Tryptophan Degradation III (Eukaryotic)	0.26	0.0357	#NUM!	KMO
Gαi Signaling	0.255	0.0286	1	CNR1,GNAS,PRKAR1A,PRKAR2B
Role of PI3K/AKT Signaling in the Pathogenesis of Influenza	0.254	0.0303	#NUM!	GSK3B,MAP2K1
Virus Entry via Endocytic Pathways	0.25	0.0288	#NUM!	CLTA,CLTB,PLCG2
Mouse Embryonic Stem Cell Pluripotency	0.25	0.0288	#NUM!	FZD7,GSK3B,MAP2K1
Methylglyoxal Degradation III	0.25	0.0345	#NUM!	DHRS11
Remodeling of Epithelial Adherens Junctions	0.242	0.0294	#NUM!	ARPC1B,ARPC2
Agrin Interactions at Neuromuscular Junction	0.23	0.0286	#NUM!	AGRN,MAPK8
Growth Hormone Signaling	0.224	0.0282	#NUM!	PLCG2,RPS6KA2
TNFR2 Signaling	0.223	0.0312	#NUM!	MAPK8
Dopamine Degradation	0.223	0.0312	#NUM!	ALDH9A1
Airway Inflammation in Asthma	0.215	0.0303	#NUM!	EPX
Inhibition of Angiogenesis by TSP1	0.207	0.0294	#NUM!	MAPK8
Ethanol Degradation II	0.207	0.0294	#NUM!	ALDH9A1
Coagulation System	0.2	0.0286	#NUM!	THBD
DNA Methylation and Transcriptional Repression Signaling	0.2	0.0286	#NUM!	ARID4B
Pyrimidine Ribonucleotides Interconversion	0.2	0.0286	#NUM!	ENTPD6
Neurovascular Coupling Signaling Pathway	0	0.0267	-1.633	ENTPD6,KCNJ8,NPR2,PRKAR1A,PRKAR2B,RHOA
Pulmonary Fibrosis Idiopathic Signaling Pathway	0	0.0276	-0.333	COL8A2,FZD7,GSK3B,IL17RA,MAP2K1,MAPK8,RHOA,RPS6KA2,SUZ12
Pulmonary Healing Signaling Pathway	0	0.0201	0	EGF,FZD7,MAPK8,PRKAA1
Wound Healing Signaling Pathway	0	0.0198	-1.342	CEBPB,COL8A2,EGF,MAP2K1,MAPK8
Natural Killer Cell Signaling	0	0.0201	-1	MAP2K1,MAP3K5,PLCG2,PVR
IL-10 Signaling	0	0.0278	#NUM!	ELP1,MAPK8
Fc Epsilon RI Signaling	0	0.0254	#NUM!	MAP2K1,MAPK8,PLCG2
Synaptic Long Term Depression	0	0.0256	-0.447	GNAS,MAP2K1,NPR2,PLCG2,PPP2CB
Hepatic Cholestasis	0	0.0262	#NUM!	ELP1,MAPK8,PRKAR1A,PRKAR2B,RARA
LXR/RXR Activation	0	0.0163	#NUM!	LYZ,TF
Hepatic Fibrosis / Hepatic Stellate Cell Activation	0	0.0258	#NUM!	COL8A2,CXCL3,EGF,FLT4,MYL6B
VDR/RXR Activation	0	0.0256	#NUM!	CEBPB,THBD
TR/RXR Activation	0	0.0119	#NUM!	STRBP
Erythropoietin Signaling Pathway	0	0.0113	#NUM!	GSK3B,MAP2K1
Caveolar-mediated Endocytosis Signaling	0	0.0133	#NUM!	EGF
Role of RIG1-like Receptors in Antiviral Innate Immunity	0	0.0217	#NUM!	IFIH1
Role of Pattern Recognition Receptors in Recognition of Bacteria and Viruses	0	0.0256	#NUM!	IFIH1,MAPK8,OAS3,PLCG2
TREM1 Signaling	0	0.026	#NUM!	CXCL3,PLCG2
MIF Regulation of Innate Immunity	0	0.0227	#NUM!	MAPK8
Role of NFAT in Regulation of the Immune Response	0	0.0102	0	ELP1,GNAS,GSK3B,MAP2K1,MEF2A,PLCG2
FcγRIIB Signaling in B Lymphocytes	0	0.0235	#NUM!	MAPK8,PLCG2
NF-κB Activation by Viruses	0	0.0128	#NUM!	ELP1
CCR5 Signaling in Macrophages	0	0.00601	#NUM!	GNAS,MAPK8,PLCG2
Cytotoxic T Lymphocyte-mediated Apoptosis of Target Cells	0	0.00235	#NUM!	PRF1
IL-3 Signaling	0	0.0127	#NUM!	MAP2K1
Airway Pathology in Chronic Obstructive Pulmonary Disease	0	0.0169	#NUM!	CXCL3,PRF1
CTLA4 Signaling in Cytotoxic T Lymphocytes	0	0.00628	#NUM!	CLTA,CLTB,PPP2CB
IL-15 Production	0	0.0244	#NUM!	FLT4,MAP2K1,MATK
T Helper Cell Differentiation	0	0.00212	#NUM!	IL23R
CCR3 Signaling in Eosinophils	0	0.0222	#NUM!	GNAS,MAP2K1,RHOA
Oncostatin M Signaling	0	0.0233	#NUM!	MAP2K1
CD28 Signaling in T Helper Cells	0	0.00967	0	ARPC1B,ARPC2,ELP1,MAP2K1,MAPK8
IL-15 Signaling	0	0.00189	#NUM!	MAP2K1
Dendritic Cell Maturation	0	0.00508	#NUM!	ELP1,MAPK8,PLCG2
Angiopoietin Signaling	0	0.013	#NUM!	ELP1
Endothelin-1 Signaling	0	0.0208	#NUM!	GNAS,MAPK8,NPR2,PLCG2
Docosahexaenoic Acid (DHA) Signaling	0	0.0263	#NUM!	GSK3B
Semaphorin Signaling in Neurons	0	0.0161	#NUM!	RHOA
HMGB1 Signaling	0	0.024	-1	KAT2B,MAP2K1,MAPK8,RHOA
Maturity Onset Diabetes of Young (MODY) Signaling	0	0.0128	#NUM!	KCNJ8
FLT3 Signaling in Hematopoietic Progenitor Cells	0	0.025	#NUM!	MAP2K1,RPS6KA2
Human Embryonic Stem Cell Pluripotency	0	0.0181	#NUM!	FZD7,GNAS,GSK3B
Antiproliferative Role of Somatostatin Receptor 2	0	0.026	#NUM!	MAP2K1,NPR2
Aldosterone Signaling in Epithelial Cells	0	0.0122	#NUM!	MAP2K1,PLCG2
Role of NANOG in Mammalian Embryonic Stem Cell Pluripotency	0	0.025	#NUM!	FZD7,GSK3B,MAP2K1
CREB Signaling in Neurons	0	0.0199	-1.508	CNR1,EGF,FLT4,FZD7,GNAS,GRIK5,MAP2K1,PLCG2,POLR2J,PRKAR1A,PRKAR2B,TAS1R1
Prostate Cancer Signaling	0	0.0268	#NUM!	CCNE2,GSK3B,MAP2K1
Type I Diabetes Mellitus Signaling	0	0.00589	#NUM!	MAP3K5,MAPK8,PRF1
Basal Cell Carcinoma Signaling	0	0.0278	#NUM!	FZD7,GSK3B
Allograft Rejection Signaling	0	0.00207	#NUM!	PRF1
Autoimmune Thyroid Disease Signaling	0	0.0022	#NUM!	PRF1
Acute Myeloid Leukemia Signaling	0	0.022	#NUM!	MAP2K1,RARA
Thyroid Cancer Signaling	0	0.0253	#NUM!	GSK3B,MAP2K1
Bladder Cancer Signaling	0	0.0259	#NUM!	CDK4,EGF,MAP2K1
Graft-versus-Host Disease Signaling	0	0.00224	#NUM!	PRF1
Chronic Myeloid Leukemia Signaling	0	0.0187	#NUM!	CDK4,MAP2K1
p70S6K Signaling	0	0.0227	#NUM!	MAP2K1,PLCG2,PPP2CB
Sphingosine-1-phosphate Signaling	0	0.025	#NUM!	ACER2,PLCG2,RHOA
Crosstalk between Dendritic Cells and Natural Killer Cells	0	0.011	#NUM!	PRF1
Systemic Lupus Erythematosus Signaling	0	0.0113	#NUM!	LSM14A,LSM2,PLCG2,PRPF6,SNRPC,SNRPD2,SNRPG
CDC42 Signaling	0	0.0157	0.707	ARPC1B,ARPC2,BAIAP2,EXOC8,FGD3,GSK3B,MAPK8,MYL12B,MYL6B
Retinoic acid Mediated Apoptosis Signaling	0	0.0167	#NUM!	RARA
Phospholipase C Signaling	0	0.0133	1.414	ARHGEF18,ARHGEF3,GNAS,MAP2K1,MEF2A,MYL12B,MYL6B,PLCG2,RHOA
Atherosclerosis Signaling	0	0.00763	#NUM!	LYZ
Role of Macrophages, Fibroblasts and Endothelial Cells in Rheumatoid Arthritis	0	0.0276	#NUM!	CEBPB,ELP1,FZD7,GSK3B,IL17RA,MAP2K1,PLCG2,RHOA,TRAF5
Estrogen-Dependent Breast Cancer Signaling	0	0.0127	#NUM!	DHRS11
Glioma Invasiveness Signaling	0	0.0137	#NUM!	RHOA
B Cell Development	0	0.0227	#NUM!	SPN
Breast Cancer Regulation by Stathmin1	0	0.027	0	ARHGEF18,ARHGEF3,CAMK1,CDK4,CNR1,EGF,FZD7,MAP2K1,PPP1CC,PPP1R3C,PPP2CB,PRKAR1A,PRKAR2B,RHOA,SIVA1,TAS1R1
Neuroprotective Role of THOP1 in Alzheimer's Disease	0	0.025	#NUM!	IDE,PRKAR1A,PRKAR2B
Regulation of IL-2 Expression in Activated and Anergic T Lymphocytes	0	0.00868	-1	ELP1,MAP2K1,MAPK8,PLCG2
Role of WNT/GSK-3β Signaling in the Pathogenesis of Influenza	0	0.0256	#NUM!	FZD7,GSK3B
NUR77 Signaling in T Lymphocytes	0	0.00195	#NUM!	MAP2K1
PKCθ Signaling in T Lymphocytes	0	0.00538	#NUM!	MAP3K5,MAPK8,PLCG2
TNFR1 Signaling	0	0.0192	#NUM!	MAPK8
Role of Hypercytokinemia/hyperchemokinemia in the Pathogenesis of Influenza	0	0.0233	#NUM!	CXCL3,OAS3
Antiproliferative Role of TOB in T Cell Signaling	0	0.00235	#NUM!	CCNE2
MSP-RON Signaling Pathway	0	0.0172	#NUM!	RPS6KA2
OX40 Signaling Pathway	0	0.00418	#NUM!	MAPK8,TRAF5
PI3K Signaling in B Lymphocytes	0	0.021	#NUM!	ATF1,MAP2K1,PLCG2
Intrinsic Prothrombin Activation Pathway	0	0.0238	#NUM!	THBD
Role of Tissue Factor in Cancer	0	0.00862	#NUM!	RPS6KA2
Paxillin Signaling	0	0.00926	#NUM!	MAPK8
Telomerase Signaling	0	0.028	#NUM!	EGF,MAP2K1,PPP2CB
nNOS Signaling in Neurons	0	0.0213	#NUM!	NOS1AP
Ephrin A Signaling	0	0.0213	#NUM!	RHOA
Ephrin B Signaling	0	0.0278	#NUM!	GNAS,RHOA
Netrin Signaling	0	0.0278	#NUM!	PRKAR1A,PRKAR2B
Retinoate Biosynthesis I	0	0.0238	#NUM!	RDH13
Pyrimidine Ribonucleotides De Novo Biosynthesis	0	0.027	#NUM!	ENTPD6
tRNA Splicing	0	0.0217	#NUM!	APEX1
Phospholipases	0	0.0149	#NUM!	PLCG2
Estrogen Biosynthesis	0	0.0222	#NUM!	DHRS11
Glutathione-mediated Detoxification	0	0.027	#NUM!	MGST3
Serotonin Degradation	0	0.0141	#NUM!	ALDH9A1
Retinol Biosynthesis	0	0.0217	#NUM!	RDH13
Noradrenaline and Adrenaline Degradation	0	0.027	#NUM!	ALDH9A1
Acetone Degradation I (to Methylglyoxal)	0	0.025	#NUM!	DHRS11
Oxidative Ethanol Degradation III	0	0.0179	#NUM!	ALDH9A1
Antioxidant Action of Vitamin C	0	0.0268	#NUM!	MAPK8,PLCG2,TXN
PEDF Signaling	0	0.0119	#NUM!	RHOA
Agranulocyte Adhesion and Diapedesis	0	0.0234	#NUM!	CD99,CKLF,CXCL3,MYL6B,PODXL
Granulocyte Adhesion and Diapedesis	0	0.0159	#NUM!	CD99,CKLF,CXCL3
Sperm Motility	0	0.0275	0	FLT4,GNAS,MAP2K1,MATK,PLCG2,PRKAR1A,PRKAR2B
TEC Kinase Signaling	0	0.00691	1	GNAS,MAPK8,PLCG2,RHOA
Toll-like Receptor Signaling	0	0.0256	#NUM!	MAPK8,UBB
SAPK/JNK Signaling	0	0.00797	-1	DAXX,MAP3K5,MAP4K3,MAPK8
JAK/STAT Signaling	0	0.0244	#NUM!	CEBPB,MAP2K1
GABA Receptor Signaling	0	0.0226	#NUM!	ALDH9A1,GNAS,UBB
B Cell Receptor Signaling	0	0.00954	-0.447	ELP1,GSK3B,MAP2K1,MAP3K5,MAPK8,PLCG2
Serotonin Receptor Signaling	0	0.0222	#NUM!	GCH1
PPAR Signaling	0	0.0187	#NUM!	ELP1,MAP2K1
Glutamate Receptor Signaling	0	0.0152	#NUM!	GRIK5
Notch Signaling	0	0.0263	#NUM!	PSENEN
NF-κB Signaling	0	0.0158	-1.667	AZI2,CSNK2A2,EGF,FLT4,GSK3B,MAPK8,PLCG2,TAB3,TRAF5
T Cell Receptor Signaling	0	0.00651	-1	ELP1,GSK3B,MAP2K1,MAPK8
G-Protein Coupled Receptor Signaling	0	0.0243	-1.213	APEX1,CNR1,ELP1,FZD7,GNAS,GRK6,GSK3B,MAP2K1,MAP3K5,MAPK8,MEF2A,MYL12B,MYL6B,PLCG2,PRKAR1A,PRKAR2B,TAS1R1
Gustation Pathway	0	0.0246	-1.342	KCNJ8,P2RX7,PRKAR1A,PRKAR2B,TAS1R1
Phagosome Formation	0	0.0145	1.265	ARPC1B,ARPC2,CNR1,FZD7,MAP2K1,MYL12B,MYL6B,PLCG2,RHOA,TAS1R1
PD-1, PD-L1 cancer immunotherapy pathway	0	0.0189	#NUM!	CSNK2A2,GSK3B
Th1 and Th2 Activation Pathway	0	0.00581	#NUM!	PSENEN
Th1 Pathway	0	0.0082	#NUM!	PSENEN
Th2 Pathway	0	0.0073	#NUM!	PSENEN
Osteoarthritis Pathway	0	0.0214	#NUM!	ANXA5,CEBPB,FZD7,P2RX7,PRKAA1
GP6 Signaling Pathway	0	0.0236	#NUM!	COL8A2,GSK3B,PLCG2
IL-7 Signaling Pathway	0	0.0128	#NUM!	GSK3B
Neuroinflammation Signaling Pathway	0	0.0254	0	ELP1,GSK3B,IDE,MAPK8,NFE2L2,P2RX7,PLCG2,PSENEN
Th17 Activation Pathway	0	0.00207	#NUM!	IL23R
SPINK1 General Cancer Pathway	0	0.0145	#NUM!	MAP2K1
Cardiac Hypertrophy Signaling (Enhanced)	0	0.024	-0.277	APEX1,FZD7,GNAS,GSK3B,IL17RA,MAP2K1,MAP3K5,MAPK8,MEF2A,PLCG2,PRKAR1A,PRKAR2B,RHOA
T Cell Exhaustion Signaling Pathway	0	0.0053	#NUM!	MAPK8,PLCG2,PPP2CB
Synaptogenesis Signaling Pathway	0	0.0255	0	ARPC1B,ARPC2,GSK3B,PLCG2,PRKAR1A,PRKAR2B,RHOA,VLDLR
IL-23 Signaling Pathway	0	0.0217	#NUM!	IL23R
Systemic Lupus Erythematosus In T Cell Signaling Pathway	0	0.00469	#NUM!	MAP2K1,PPP2CB,RHOA
Systemic Lupus Erythematosus In B Cell Signaling Pathway	0	0.00692	0.447	GSK3B,IFIH1,MAP2K1,PLCG2,TRAF5
HOTAIR Regulatory Pathway	0	0.0123	#NUM!	SNUPN,SUZ12
Xenobiotic Metabolism CAR Signaling Pathway	0	0.0211	1	ALDH9A1,MAP2K1,MGST3,PPP2CB
Tumor Microenvironment Pathway	0	0.0112	#NUM!	EGF,MAP2K1
MSP-RON Signaling In Cancer Cells Pathway	0	0.0217	#NUM!	GSK3B,MAP2K1,RPS6KA2
GM-CSF Signaling	0	0.0143	#NUM!	MAP2K1

## Sheet: Kallisto
Ingenuity Canonical Pathways	-log(p-value)	Ratio	z-score	Molecules
Mitochondrial Dysfunction	5.56	0.105	#NUM!	ATP5F1C,ATP5MC1,ATP5MG,BACE2,CASP8,CAT,COX7A2,COX7C,FIS1,MAPK10,MT-ND4,NDUFA11,NDUFA12,NDUFAF1,NDUFB3,NDUFS2,NDUFV2,PSENEN
Oxidative Phosphorylation	3.4	0.0991	3.317	ATP5F1C,ATP5MC1,ATP5MG,COX7A2,COX7C,MT-ND4,NDUFA11,NDUFA12,NDUFB3,NDUFS2,NDUFV2
Estrogen Receptor Signaling	3.05	0.0591	0	ATP5F1C,ATP5MC1,CREB3L3,EGF,FOXA1,GNB4,MAP2K1,MT-ND4,MYL6B,NDUFA11,NDUFA12,NDUFAF1,NDUFB3,NDUFS2,NDUFV2,PDIA3,PIK3R4,PLCG1,PLCG2,PRKAG2,PRKAR2B,RHOA,RUNX2,TBL1XR1
Melanocyte Development and Pigmentation Signaling	2.71	0.0938	0	CREB3L3,DCT,MAP2K1,MITF,PIK3R4,PLCG1,PLCG2,PRKAG2,PRKAR2B
NER (Nucleotide Excision Repair, Enhanced Pathway)	2.5	0.0874	2.236	DNA2,H4C8,MNAT1,NEDD8,RBX1,RPA3,TOP2A,TOP2B,XRCC1
Semaphorin Neuronal Repulsive Signaling Pathway	2.32	0.0728	2.111	MAP2K1,MYL6B,PIK3R4,PIP5K1C,PLCG1,PLCG2,PLXND1,PRKAG2,PRKAR2B,RHOA,SMC3
Gap Junction Signaling	2.26	0.0657	#NUM!	CSNK1G3,EGF,GRIK1,MAP2K1,NPR3,PDIA3,PIK3R4,PLCG1,PLCG2,PRKAG2,PRKAR2B,SGSM3,TUBA1B
Insulin Secretion Signaling Pathway	2.23	0.0593	0.5	AGO4,BET1L,CREB3L3,CSH1/CSH2,LYN,PC,PDIA3,PIK3R4,PLCG1,PLCG2,PRKAG2,PRKAR2B,SEC61G,SPCS1,SRP68,STX16
EIF2 Signaling	2.21	0.0625	1.667	AGO4,MAP2K1,PIK3R4,RPL24,RPL27,RPL28,RPL35,RPL35A,RPL8,RPS10,RPS11,RPS3,RPS5,XIAP
Leptin Signaling in Obesity	2.18	0.0921	#NUM!	MAP2K1,PDIA3,PIK3R4,PLCG1,PLCG2,PRKAG2,PRKAR2B
Death Receptor Signaling	2.16	0.0833	-0.378	CASP8,DIABLO,FADD,MAP3K5,PARP9,TANK,TNKS,XIAP
Colanic Acid Building Blocks Biosynthesis	2.15	0.214	#NUM!	GALK1,GMDS,UGP2
Production of Nitric Oxide and Reactive Oxygen Species in Macrophages	1.99	0.0628	0	APOL1,CAT,LYZ,MAP2K1,MAP3K5,MAPK10,PIK3R4,PLCG1,PLCG2,PPM1J,PPP2CB,RHOA
Virus Entry via Endocytic Pathways	1.96	0.0769	#NUM!	AP1M1,AP2S1,CLTB,ITSN1,MR1,PIK3R4,PLCG1,PLCG2
Induction of Apoptosis by HIV1	1.94	0.0923	0	CASP8,DIABLO,FADD,MAP3K5,MAPK10,XIAP
14-3-3-mediated Signaling	1.92	0.0709	-0.378	MAP2K1,MAP3K5,MAPK10,PDCD6IP,PDIA3,PIK3R4,PLCG1,PLCG2,TUBA1B
Sirtuin Signaling Pathway	1.92	0.0548	-1.265	ATP5F1C,ATP5MC1,MT-ND4,NDUFA11,NDUFA12,NDUFAF1,NDUFB3,NDUFS2,NDUFV2,PAM16,SOD1,TIMM17B,TOMM7,TOMM70,TUBA1B,ZBTB14
Phospholipases	1.88	0.0896	0	ABHD3,LIPC,PDIA3,PLCG1,PLCG2,PNPLA3
BMP signaling pathway	1.87	0.0805	-1.89	MAP2K1,MAPK10,PRKAG2,PRKAR2B,RUNX2,TAB1,XIAP
P2Y Purigenic Receptor Signaling Pathway	1.84	0.0687	0	CREB3L3,GNB4,MAP2K1,PDIA3,PIK3R4,PLCG1,PLCG2,PRKAG2,PRKAR2B
Tight Junction Signaling	1.81	0.0618	#NUM!	BET1L,CPSF4,F11R,MYL6B,PPM1J,PPP2CB,PRKAG2,PRKAR2B,RAB13,RHOA,STX16
RANK Signaling in Osteoclasts	1.77	0.0769	-1.134	MAP2K1,MAP3K5,MAPK10,MITF,PIK3R4,TRAF5,XIAP
Sperm Motility	1.75	0.0549	0	ABHD3,BMX,DYRK3,FLT4,GNB4,LYN,MAP2K1,PDE1C,PDIA3,PLCG1,PLCG2,PNPLA3,PRKAG2,PRKAR2B
Melatonin Signaling	1.74	0.0833	-0.816	MAP2K1,PDIA3,PLCG1,PLCG2,PRKAG2,PRKAR2B
Superoxide Radicals Degradation	1.68	0.25	#NUM!	CAT,SOD1
TWEAK Signaling	1.66	0.108	1	BAG4,CASP8,FADD,XIAP
NGF Signaling	1.66	0.0678	0.707	CREB3L3,MAP2K1,MAP3K5,MAPK10,PIK3R4,PLCG1,PLCG2,RHOA
Molecular Mechanisms of Cancer	1.65	0.047	#NUM!	ARHGEF3,CASP8,DIABLO,FADD,GNB4,HDAC11,LAMTOR3,MAP2K1,MAP3K5,MAPK10,NF1,NLK,PIK3R4,PRKAG2,PRKAR2B,PSENEN,RASGRP1,RBPJ,RHOA,TAB1,XIAP
ATM Signaling	1.64	0.0722	-1.89	CREB3L3,MAPK10,PPM1J,PPP2CB,RNF168,SMC3,TLK1
GDNF Family Ligand-Receptor Interactions	1.63	0.0789	0.816	DOK1,MAP2K1,MAPK10,PIK3R4,PLCG1,PLCG2
UVA-Induced MAPK Signaling	1.61	0.0714	1	MAPK10,PARP9,PDIA3,PIK3R4,PLCG1,PLCG2,TNKS
CD27 Signaling in Lymphocytes	1.61	0.0877	-0.447	CASP8,MAP2K1,MAP3K5,MAPK10,TRAF5
Apelin Cardiomyocyte Signaling Pathway	1.59	0.0707	0.378	CAT,MAPK10,MYL6B,PDIA3,PIK3R4,PLCG1,PLCG2
Neuropathic Pain Signaling In Dorsal Horn Neurons	1.55	0.0693	0.378	CAMK1,PDIA3,PIK3R4,PLCG1,PLCG2,PRKAG2,PRKAR2B
Thiamin Salvage III	1.54	1	#NUM!	TPK1
Endocannabinoid Developing Neuron Pathway	1.52	0.064	0.447	CREB3L3,GNB4,MAP2K1,MAPK10,PIK3R4,PRKAG2,PRKAR2B,RHOA
Endocannabinoid Neuronal Synapse Pathway	1.52	0.0604	0.378	DNAH1,GNB4,MAPK10,NDUFS2,PDIA3,PLCG1,PLCG2,PRKAG2,PRKAR2B
Mechanisms of Viral Exit from Host Cells	1.51	0.0976	#NUM!	CHMP2A,PDCD6IP,VPS25,VPS36
Sumoylation Pathway	1.51	0.068	-1.633	MAP3K5,MAPK10,RHOA,RNF4,SENP1,SENP2,XIAP
Reelin Signaling in Neurons	1.51	0.0635	-0.378	ARHGEF3,DNAH1,LYN,MAP2K1,MAPK10,NDEL1,PIK3R4,RHOA
Tumoricidal Function of Hepatic Natural Killer Cells	1.5	0.125	#NUM!	CASP8,FADD,M6PR
Apoptosis Signaling	1.49	0.0673	-0.378	CASP8,DIABLO,MAP2K1,MAP3K5,PLCG1,PLCG2,XIAP
Huntington's Disease Signaling	1.44	0.0498	1	ATP5F1C,ATP5MC1,BET1L,CASP8,CLTB,CREB3L3,EGF,GNB4,HDAC11,PIK3R4,RCOR3,STX16,TCERG1,UBB
Telomerase Signaling	1.43	0.0654	-1.342	EGF,HDAC11,MAP2K1,PIK3R4,PPM1J,PPP2CB,TPP1
Relaxin Signaling	1.42	0.0581	-0.447	GNB4,MAP2K1,NPR3,PDE10A,PDE1C,PDE8B,PIK3R4,PRKAG2,PRKAR2B
D-myo-inositol (1,4,5)-Trisphosphate Biosynthesis	1.41	0.115	#NUM!	PIP5K1C,PLCG1,PLCG2
p70S6K Signaling	1.41	0.0606	-0.707	LYN,MAP2K1,PDIA3,PIK3R4,PLCG1,PLCG2,PPM1J,PPP2CB
Epithelial Adherens Junction Signaling	1.39	0.0573	-0.333	EGF,NANOS1,NF2,PPM1J,PPP2CB,PRKAG2,RHOA,TGFBR3,ZBTB33
Cardiac Hypertrophy Signaling	1.38	0.05	0	GNB4,MAP2K1,MAP3K5,MAPK10,MYL6B,PDIA3,PIK3R4,PLCG1,PLCG2,PRKAG2,PRKAR2B,RHOA,TAB1
Synaptogenesis Signaling Pathway	1.37	0.0478	0.258	AP2S1,BET1L,CDH11,CREB3L3,ITSN1,LYN,PIK3R4,PLCG1,PLCG2,PRKAG2,PRKAR2B,RASGRP1,RHOA,STX16,SYT3
Phagosome Maturation	1.36	0.0566	#NUM!	ATP6V1E1,BET1L,CTSC,DYNC1LI2,M6PR,MR1,PRDX1,STX16,TUBA1B
Apelin Pancreas Signaling Pathway	1.35	0.087	1	MAPK10,PIK3R4,PRKAG2,PRKAR2B
PFKFB4 Signaling Pathway	1.35	0.087	-1	CREB3L3,MAP2K1,PRKAG2,PRKAR2B
Antioxidant Action of Vitamin C	1.34	0.0625	0	ABHD3,MAPK10,PDIA3,PLCG1,PLCG2,PNPLA3,TXN
CD40 Signaling	1.34	0.0746	0.447	MAP2K1,MAPK10,PIK3R4,TANK,TRAF5
Thrombin Signaling	1.33	0.0519	1	ARHGEF3,CAMK1,EGF,GNB4,MAP2K1,MYL6B,PDIA3,PIK3R4,PLCG1,PLCG2,RHOA
Ceramide Signaling	1.32	0.0667	0.816	DIABLO,MAP2K1,PIK3R4,PPM1J,PPP2CB,S1PR2
ERBB4 Signaling	1.32	0.0735	1	MAP2K1,PIK3R4,PLCG1,PLCG2,PSENEN
CDK5 Signaling	1.31	0.0614	-0.378	CABLES1,MAP2K1,MAPK10,PPM1J,PPP2CB,PRKAG2,PRKAR2B
ERK/MAPK Signaling	1.31	0.0514	0	CREB3L3,LAMTOR3,MAP2K1,MAPKAPK5,PIK3R4,PLCG1,PLCG2,PPM1J,PPP2CB,PRKAG2,PRKAR2B
Apelin Adipocyte Signaling Pathway	1.3	0.0659	0	CAT,MAPK10,MGST3,PRKAG2,PRKAR2B,SOD1
Clathrin-mediated Endocytosis Signaling	1.25	0.0518	#NUM!	AP1M1,AP2S1,APOL1,CD2AP,CLTB,EGF,LYZ,PIK3R4,PIP5K1C,UBB
ERBB Signaling	1.25	0.0638	0	EGF,MAP2K1,MAPK10,PIK3R4,PLCG1,PLCG2
MYC Mediated Apoptosis Signaling	1.24	0.08	-1	CASP8,FADD,PRKAG2,PRKAR2B
GDP-L-fucose Biosynthesis I (from GDP-D-mannose)	1.24	0.5	#NUM!	GMDS
Synaptic Long Term Depression	1.22	0.0513	-0.632	ABHD3,LYN,MAP2K1,NPR3,PDIA3,PLCG1,PLCG2,PNPLA3,PPM1J,PPP2CB
Amyloid Processing	1.22	0.0784	#NUM!	BACE2,PRKAG2,PRKAR2B,PSENEN
Role of NFAT in Cardiac Hypertrophy	1.22	0.0495	-0.333	CAMK1,GNB4,HDAC11,MAP2K1,MAPK10,PDIA3,PIK3R4,PLCG1,PLCG2,PRKAG2,PRKAR2B
Sphingosine-1-phosphate Signaling	1.21	0.0583	1.89	CASP8,PDIA3,PIK3R4,PLCG1,PLCG2,RHOA,S1PR2
Endocannabinoid Cancer Inhibition Pathway	1.21	0.0552	-1.89	CASP8,CREB3L3,GPR55,MAP2K1,PIK3R4,PRKAG2,PRKAR2B,RHOA
Glioblastoma Multiforme Signaling	1.2	0.0526	0	EGF,MAP2K1,NF1,NF2,PDIA3,PIK3R4,PLCG1,PLCG2,RHOA
TNFR1 Signaling	1.19	0.0769	1	CASP8,FADD,TANK,XIAP
Renin-Angiotensin Signaling	1.18	0.0574	-0.378	MAP2K1,MAPK10,PIK3R4,PLCG1,PLCG2,PRKAG2,PRKAR2B
Adrenomedullin signaling pathway	1.18	0.0503	-0.632	CEBPB,MAP2K1,MAPK10,NPR3,PDIA3,PIK3R4,PLCG1,PLCG2,PRKAG2,PRKAR2B
Caveolar-mediated Endocytosis Signaling	1.17	0.0667	#NUM!	COPG1,DYRK3,EGF,ITSN1,MR1
GPCR-Mediated Integration of Enteroendocrine Signaling Exemplified by an L Cell	1.17	0.0667	-1.342	PDIA3,PLCG1,PLCG2,PRKAG2,PRKAR2B
Gαs Signaling	1.17	0.0569	-0.816	CREB3L3,GNB4,MAP2K1,MC2R,PRKAG2,PRKAR2B,RAPGEF2
Glioma Signaling	1.15	0.0565	0.816	CAMK1,EGF,HDAC11,MAP2K1,PIK3R4,PLCG1,PLCG2
Neurotrophin/TRK Signaling	1.15	0.0658	0.447	CREB3L3,MAP2K1,MAP3K5,PIK3R4,PLCG1
Macropinocytosis Signaling	1.15	0.0658	#NUM!	EGF,PIK3R4,PLCG1,PLCG2,RHOA
Role of MAPK Signaling in Inhibiting the Pathogenesis of Influenza	1.13	0.0649	-1.342	ABHD3,MAP2K1,MAP3K5,MAPK10,PNPLA3
4-1BB Signaling in T Lymphocytes	1.12	0.0882	#NUM!	MAP2K1,MAP3K5,MAPK10
EGF Signaling	1.12	0.0727	0	EGF,MAP2K1,PIK3R4,PLCG1
Extrinsic Prothrombin Activation Pathway	1.11	0.125	#NUM!	SERPINC1,THBD
Adenosine Nucleotides Degradation II	1.11	0.125	#NUM!	ADA,NT5C3A
Regulation of eIF4 and p70S6K Signaling	1.1	0.0503	-1	AGO4,MAP2K1,PIK3R4,PPM1J,PPP2CB,RPS10,RPS11,RPS3,RPS5
Cell Cycle Control of Chromosomal Replication	1.1	0.0714	0	DNA2,RPA3,TOP2A,TOP2B
Dopamine Receptor Signaling	1.1	0.0633	#NUM!	GCH1,PPM1J,PPP2CB,PRKAG2,PRKAR2B
Superpathway of Inositol Phosphate Compounds	1.09	0.047	1	DUSP23,MINPP1,PIK3R4,PIP4P2,PIP5K1C,PLCG1,PLCG2,PPM1J,PPP2CB,PTPRN,STYX
Osteoarthritis Pathway	1.09	0.047	-1.414	ANXA5,CASP8,CEBPB,CREB3L3,FADD,NKX3-2,PRKAG2,RBPJ,RUNX2,S1PR2,SIK3
Synaptic Long Term Potentiation	1.08	0.0543	-0.378	CREB3L3,MAP2K1,PDIA3,PLCG1,PLCG2,PRKAG2,PRKAR2B
Dopamine-DARPP32 Feedback in cAMP Signaling	1.08	0.0497	0.333	CREB3L3,CSNK1G3,PDIA3,PLCG1,PLCG2,PPM1J,PPP2CB,PRKAG2,PRKAR2B
Renal Cell Carcinoma Signaling	1.08	0.0625	#NUM!	EGLN3,MAP2K1,PIK3R4,RBX1,UBB
Chemokine Signaling	1.08	0.0625	1.342	CAMK1,MAP2K1,PLCG1,PLCG2,RHOA
Tetrahydrobiopterin Biosynthesis I	1.07	0.333	#NUM!	GCH1
Methionine Salvage II (Mammalian)	1.07	0.333	#NUM!	MTR
Anandamide Degradation	1.07	0.333	#NUM!	FAAH2
Tetrahydrobiopterin Biosynthesis II	1.07	0.333	#NUM!	GCH1
S-adenosyl-L-methionine Biosynthesis	1.07	0.333	#NUM!	MAT2A
NRF2-mediated Oxidative Stress Response	1.06	0.0464	0	CAT,GSTM3,MAP2K1,MAP3K5,MGST3,PIK3R4,PRDX1,RBX1,SOD1,TXN,UBB
Role of MAPK Signaling in the Pathogenesis of Influenza	1.04	0.061	#NUM!	ABHD3,MAP2K1,MAP3K5,MAPK10,PNPLA3
mTOR Signaling	1.04	0.0472	0.816	PIK3R4,PPM1J,PPP2CB,PRKAG2,RHEB,RHOA,RPS10,RPS11,RPS3,RPS5
eNOS Signaling	1.03	0.0503	-0.707	CASP8,CHRNA5,FLT4,PIK3R4,PLCG1,PLCG2,PRKAG2,PRKAR2B
Gα12/13 Signaling	1.03	0.0526	0.378	CDH11,MAP2K1,MAP3K5,MAPK10,MYL6B,PIK3R4,RHOA
Autophagy	1.03	0.0469	0	ARL8B,CREB3L3,EGF,MAP2K1,MAPK10,PIK3R4,PPM1J,PPP2CB,PRKAG2,PRKAR2B
α-Adrenergic Signaling	1.02	0.0556	#NUM!	GNB4,MAP2K1,PLCG1,PLCG2,PRKAG2,PRKAR2B
Retinoic acid Mediated Apoptosis Signaling	1.01	0.0667	-1	CASP8,FADD,PARP9,TNKS
Notch Signaling	1.01	0.0789	#NUM!	DTX2,PSENEN,RBPJ
VEGF Family Ligand-Receptor Interactions	1.01	0.0595	0.447	FLT4,MAP2K1,PIK3R4,PLCG1,PLCG2
FGF Signaling	1.01	0.0595	0.447	CREB3L3,MAP2K1,MAP3K5,PIK3R4,PLCG1
Adipogenesis pathway	1	0.0519	#NUM!	CEBPB,HDAC11,KLF3,MNAT1,SENP2,TBL1XR1,XBP1
FcγRIIB Signaling in B Lymphocytes	0.991	0.0588	-0.447	DOK1,LYN,MAPK10,PIK3R4,PLCG2
γ-linolenate Biosynthesis II (Animals)	0.983	0.105	#NUM!	ACSL6,FADS1
Purine Nucleotides Degradation II (Aerobic)	0.983	0.105	#NUM!	ADA,NT5C3A
Prolactin Signaling	0.975	0.0581	1	CEBPB,MAP2K1,PIK3R4,PLCG1,PLCG2
Thrombopoietin Signaling	0.955	0.0635	1	MAP2K1,PIK3R4,PLCG1,PLCG2
Heme Biosynthesis from Uroporphyrinogen-III I	0.955	0.25	#NUM!	CPOX
Eumelanin Biosynthesis	0.955	0.25	#NUM!	DCT
Glutathione Redox Reactions II	0.955	0.25	#NUM!	PDIA3
Iron homeostasis signaling pathway	0.951	0.0504	#NUM!	ATP6V1E1,CREB3L3,EGF,HBD,HPX,LYRM4,SLC46A1
Role of MAPK Signaling in Promoting the Pathogenesis of Influenza	0.951	0.0531	-0.816	ABHD3,ATP6V1E1,MAP2K1,MAP3K5,MAPK10,PNPLA3
WNT/Ca+ pathway	0.936	0.0625	1	CREB3L3,PDIA3,PLCG1,PLCG2
D-myo-inositol-5-phosphate Metabolism	0.932	0.0462	0.378	DUSP23,MINPP1,PIP4P2,PLCG1,PLCG2,PPM1J,PPP2CB,PTPRN,STYX
Amyotrophic Lateral Sclerosis Signaling	0.924	0.0522	0	CAT,GRIK1,PIK3R4,RNF19A,SOD1,XIAP
Intrinsic Prothrombin Activation Pathway	0.91	0.0714	#NUM!	COL1A1,SERPINC1,THBD
Endoplasmic Reticulum Stress Pathway	0.907	0.0952	#NUM!	MAP3K5,XBP1
Mitotic Roles of Polo-Like Kinase	0.9	0.0606	#NUM!	FZR1,PPM1J,PPP2CB,SMC3
HER-2 Signaling in Breast Cancer	0.893	0.0441	-1	COX7A2,COX7C,EGF,LYN,MAP2K1,NUP58,PIK3R4,PLCG1,RHEB,XIAP
Fc Epsilon RI Signaling	0.886	0.0508	0	LYN,MAP2K1,MAPK10,PIK3R4,PLCG1,PLCG2
WNT/β-catenin Signaling	0.876	0.0462	0.447	CSNK1G3,NLK,PPM1J,PPP2CB,SOX6,TAB1,TGFBR3,UBB
Nitric Oxide Signaling in the Cardiovascular System	0.873	0.0504	-0.816	FLT4,MAP2K1,PDE1C,PIK3R4,PRKAG2,PRKAR2B
G Protein Signaling Mediated by Tubby	0.866	0.0682	#NUM!	GNB4,PLCG1,PLCG2
BER (Base Excision Repair) Pathway	0.866	0.0682	#NUM!	MAP2K1,NF1,XRCC1
Creatine-phosphate Biosynthesis	0.863	0.2	#NUM!	CKMT1A/CKMT1B
Trans, trans-farnesyl Diphosphate Biosynthesis	0.863	0.2	#NUM!	FDPS
Galactose Degradation I (Leloir Pathway)	0.863	0.2	#NUM!	GALK1
dTMP De Novo Biosynthesis	0.863	0.2	#NUM!	DHFR
Non-Small Cell Lung Cancer Signaling	0.857	0.0532	0	EGF,HDAC11,MAP2K1,PIK3R4,PLCG1
Protein Kinase A Signaling	0.857	0.0393	-0.535	CDKN3,CREB3L3,GNB4,MAP2K1,MYL6B,PDE10A,PDE1C,PDE8B,PDIA3,PLCG1,PLCG2,PRKAG2,PRKAR2B,PTPRN,PTPRZ1,RHOA
Coronavirus Pathogenesis Pathway	0.857	0.0443	-2.121	CASP8,HDAC11,MAPK10,OAS3,RPS10,RPS11,RPS3,RPS5,TOMM70
cAMP-mediated signaling	0.842	0.0429	1.667	CAMK1,CREB3L3,LAMTOR3,MAP2K1,MC2R,NPR3,PDE10A,PDE1C,PDE8B,PRKAR2B
Cellular Effects of Sildenafil (Viagra)	0.839	0.047	#NUM!	MYL6B,PDE1C,PDIA3,PLCG1,PLCG2,PRKAG2,PRKAR2B
Corticotropin Releasing Hormone Signaling	0.839	0.047	0.378	CREB3L3,MAP2K1,NPR3,PLCG1,PLCG2,PRKAG2,PRKAR2B
IL-1 Signaling	0.83	0.0521	-1	GNB4,MAPK10,PRKAG2,PRKAR2B,TAB1
Sertoli Cell-Sertoli Cell Junction Signaling	0.83	0.0437	#NUM!	F11R,MAP2K1,MAP3K5,MAPK10,PRKAG2,PRKAR2B,RAB8B,TGFBR3,TUBA1B
Role of RIG1-like Receptors in Antiviral Innate Immunity	0.827	0.0652	#NUM!	CASP8,FADD,TANK
tRNA Splicing	0.827	0.0652	#NUM!	PDE10A,PDE1C,PDE8B
Cardiac β-adrenergic Signaling	0.827	0.0449	-1.134	GNB4,PDE10A,PDE1C,PDE8B,PPM1J,PPP2CB,PRKAG2,PRKAR2B
Factors Promoting Cardiogenesis in Vertebrates	0.818	0.0464	0.378	CREB3L3,MAPK10,PDIA3,PLCG1,PLCG2,RHOA,TGFBR3
Growth Hormone Signaling	0.818	0.0563	2	CSH1/CSH2,PIK3R4,PLCG1,PLCG2
HIF1α Signaling	0.812	0.0433	0.333	CAMK1,EGF,EGLN3,FLT4,MAP2K1,PIK3R4,PLCG1,PLCG2,RBX1
FXR/RXR Activation	0.79	0.0476	#NUM!	APOL1,FOXA1,HPX,LIPC,MAPK10,VTN
Pancreatic Adenocarcinoma Signaling	0.79	0.0476	-1	BRCA2,EGF,HDAC11,MAP2K1,MAPK10,PIK3R4
Chondroitin and Dermatan Biosynthesis	0.79	0.167	#NUM!	CHSY1
Rapoport-Luebering Glycolytic Shunt	0.79	0.167	#NUM!	MINPP1
VEGF Signaling	0.79	0.0505	0.447	FLT4,MAP2K1,PIK3R4,PLCG1,PLCG2
CDP-diacylglycerol Biosynthesis I	0.785	0.08	#NUM!	CRLS1,PNPLA3
IL-6 Signaling	0.77	0.0469	0	CEBPB,COL1A1,MAP2K1,MAPK10,PIK3R4,TAB1
Apelin Liver Signaling Pathway	0.759	0.0769	#NUM!	COL1A1,MAPK10
Necroptosis Signaling Pathway	0.759	0.0446	1.134	CASP8,FADD,PAM16,TAB1,TIMM17B,TOMM7,TOMM70
Melanoma Signaling	0.75	0.06	#NUM!	MAP2K1,MITF,PIK3R4
Ovarian Cancer Signaling	0.75	0.0443	-1.342	BRCA2,EGF,HDAC11,MAP2K1,PIK3R4,PRKAG2,PRKAR2B
Phosphatidylglycerol Biosynthesis II (Non-plastidic)	0.733	0.0741	#NUM!	CRLS1,PNPLA3
Antiproliferative Role of Somatostatin Receptor 2	0.73	0.0519	#NUM!	GNB4,MAP2K1,NPR3,PIK3R4
HGF Signaling	0.728	0.0455	0	MAP2K1,MAP3K5,MAPK10,PIK3R4,PLCG1,PLCG2
NAD Biosynthesis from 2-amino-3-carboxymuconate Semialdehyde	0.728	0.143	#NUM!	QPRT
Ceramide Biosynthesis	0.728	0.143	#NUM!	SPTLC3
Thioredoxin Pathway	0.728	0.143	#NUM!	TXN
Adenine and Adenosine Salvage III	0.728	0.143	#NUM!	ADA
Glycogen Biosynthesis II (from UDP-D-Glucose)	0.728	0.143	#NUM!	UGP2
Opioid Signaling Pathway	0.724	0.0396	-0.632	AP2S1,CAMK1,CLTB,CREB3L3,GNB4,GRK6,LYN,MAP2K1,PDE1C,PRKAG2,PRKAR2B
UVB-Induced MAPK Signaling	0.717	0.0577	#NUM!	MAP2K1,MAPK10,PIK3R4
Endothelin-1 Signaling	0.703	0.0417	0	ABHD3,CASP8,MAPK10,PDIA3,PIK3R4,PLCG1,PLCG2,PNPLA3
Leukocyte Extravasation Signaling	0.695	0.0415	0.707	BMX,F11R,MAPK10,PIK3R4,PLCG1,PLCG2,RASGRP1,RHOA
IL-12 Signaling and Production in Macrophages	0.688	0.0441	#NUM!	APOL1,CEBPB,LYZ,MAP2K1,MAPK10,PIK3R4
Superpathway of Cholesterol Biosynthesis	0.686	0.069	#NUM!	DHCR7,FDPS
Sonic Hedgehog Signaling	0.686	0.069	#NUM!	PRKAG2,PRKAR2B
Transcriptional Regulatory Network in Embryonic Stem Cells	0.684	0.0556	#NUM!	FOXC1,H4C8,ZFHX3
PPARα/RXRα Activation	0.68	0.041	0	MAP2K1,PDIA3,PLCG1,PLCG2,PRKAG2,PRKAR2B,TGFBR3,TGS1
Neuroinflammation Signaling Pathway	0.68	0.0381	0	BACE2,CASP8,CREB3L3,MAPK10,MR1,PIK3R4,PLCG1,PLCG2,PSENEN,SLC6A13,TGFBR3,XIAP
Purine Ribonucleosides Degradation to Ribose-1-phosphate	0.678	0.125	#NUM!	ADA
BEX2 Signaling Pathway	0.678	0.0494	-2	BEX2,MAPK10,PPM1J,PPP2CB
Lymphotoxin β Receptor Signaling	0.668	0.0545	#NUM!	DIABLO,PIK3R4,TRAF5
ILK Signaling	0.656	0.0404	0	CREB3L3,MAPK10,MUC1,MYL6B,PIK3R4,PPM1J,PPP2CB,RHOA
Kinetochore Metaphase Signaling Pathway	0.654	0.045	-1	CENPE,DNAH1,ENSA,SMC3,TTK
CXCR4 Signaling	0.652	0.0414	0	GNB4,LYN,MAP2K1,MAPK10,MYL6B,PIK3R4,RHOA
Xenobiotic Metabolism Signaling	0.646	0.0379	#NUM!	CAMK1,CAT,GSTM3,HS3ST1,MAP2K1,MAP3K5,MGST3,PIK3R4,PPM1J,PPP2CB,RBX1
Role of CHK Proteins in Cell Cycle Checkpoint Control	0.638	0.0526	#NUM!	PPM1J,PPP2CB,TLK1
Role of IL-17A in Arthritis	0.638	0.0526	#NUM!	MAP2K1,MAPK10,PIK3R4
Germ Cell-Sertoli Cell Junction Signaling	0.636	0.0409	#NUM!	MAP2K1,MAP3K5,MAPK10,PIK3R4,RAB8B,RHOA,TUBA1B
Heme Biosynthesis II	0.633	0.111	#NUM!	CPOX
Folate Transformations I	0.633	0.111	#NUM!	MTR
LPS-stimulated MAPK Signaling	0.629	0.0471	#NUM!	MAP2K1,MAP3K5,MAPK10,PIK3R4
Polyamine Regulation in Colon Cancer	0.623	0.0517	#NUM!	EIF5A2,MAP2K1,RHOA
TNFR2 Signaling	0.623	0.0625	#NUM!	TANK,XIAP
Xenobiotic Metabolism General Signaling Pathway	0.623	0.042	0	GSTM3,MAP2K1,MAP3K5,MGST3,PIK3R4,RBX1
PDGF Signaling	0.618	0.0465	1	MAP2K1,PIK3R4,PLCG1,PLCG2
Hepatic Fibrosis Signaling Pathway	0.618	0.0358	0.535	CEBPB,COL1A1,CREB3L3,CSNK1G3,FLT4,MAP2K1,MAPK10,MYL6B,PIK3R4,PLCG1,PLCG2,PRKAG2,PRKAR2B,RHOA,TGFBR3
Role of Macrophages, Fibroblasts and Endothelial Cells in Rheumatoid Arthritis	0.614	0.0368	#NUM!	C5,CEBPB,CREB3L3,CSNK1G3,MAP2K1,NLK,PDIA3,PIK3R4,PLCG1,PLCG2,RHOA,TRAF5
Circadian Rhythm Signaling	0.606	0.0376	#NUM!	CREB3L3,GNB4,LYN,MAP2K1,NPR3,PDIA3,PLCG1,PLCG2,PRKAG2,PRKAR2B
3-phosphoinositide Biosynthesis	0.606	0.039	0.816	DUSP23,MINPP1,PIK3R4,PIP5K1C,PPM1J,PPP2CB,PTPRN,STYX
FAK Signaling	0.593	0.0427	#NUM!	EGF,MAP2K1,PIK3R4,PLCG1,PLCG2
Calcium Transport I	0.592	0.1	#NUM!	ANXA5
Ketolysis	0.592	0.1	#NUM!	BDH2
Dolichyl-diphosphooligosaccharide Biosynthesis	0.592	0.1	#NUM!	DPM2
Glycine Betaine Degradation	0.592	0.1	#NUM!	DMGDH
Inhibition of Angiogenesis by TSP1	0.585	0.0588	#NUM!	HSPG2,MAPK10
p38 MAPK Signaling	0.585	0.0424	1	CREB3L3,FADD,MAP3K5,MAPKAPK5,TAB1
GPCR-Mediated Nutrient Sensing in Enteroendocrine Cells	0.585	0.0424	-0.447	PDIA3,PLCG1,PLCG2,PRKAG2,PRKAR2B
Coagulation System	0.567	0.0571	#NUM!	SERPINC1,THBD
DNA Methylation and Transcriptional Repression Signaling	0.567	0.0571	#NUM!	H4C8,SUDS3
Nucleotide Excision Repair Pathway	0.567	0.0571	#NUM!	MNAT1,RPA3
AMPK Signaling	0.562	0.0372	-0.378	CHRNA5,CREB3L3,GNB4,PFKL,PIK3R4,PPM1J,PPP2CB,PRKAG2,PRKAR2B
NAD Signaling Pathway	0.558	0.0397	-0.816	CEBPB,EGF,PARP9,PIK3R4,PRKAG2,TNKS
Ketogenesis	0.558	0.0909	#NUM!	BDH2
Stearate Biosynthesis I (Animals)	0.558	0.0476	#NUM!	ACSL6,BDH2,DHRS11
Protein Ubiquitination Pathway	0.551	0.0364	#NUM!	FZR1,MR1,RBX1,UBB,UBE2D2,UBE2Z,USP12,USP16,USP18,XIAP
Pyroptosis Signaling Pathway	0.544	0.043	0	CASP8,PRKAG2,PRKAR2B,RHOA
Type II Diabetes Mellitus Signaling	0.542	0.0392	0.447	ACSL6,CEBPB,MAP3K5,MAPK10,PIK3R4,PRKAG2
IL-15 Production	0.541	0.0407	-1.342	BMX,DYRK3,FLT4,LYN,MAP2K1
Activation of IRF by Cytosolic Pattern Recognition Receptors	0.533	0.0462	#NUM!	FADD,MAPK10,TANK
Cell Cycle Regulation by BTG Family Proteins	0.533	0.0541	#NUM!	PPM1J,PPP2CB
Glutathione-mediated Detoxification	0.533	0.0541	#NUM!	GSTM3,MGST3
Calcium Signaling	0.532	0.037	-0.816	CAMK1,CHRNA5,CREB3L3,GRIK1,HDAC11,MYL6B,PRKAG2,PRKAR2B
Cleavage and Polyadenylation of Pre-mRNA	0.526	0.0833	#NUM!	CPSF4
Glucose and Glucose-1-phosphate Degradation	0.526	0.0833	#NUM!	RGN
Pyridoxal 5'-phosphate Salvage Pathway	0.521	0.0455	#NUM!	GRK6,MAP2K1,TTK
Superpathway of Methionine Degradation	0.517	0.0526	#NUM!	MAT2A,MTR
IL-17A Signaling in Airway Cells	0.51	0.0448	#NUM!	MAP2K1,MAPK10,PIK3R4
GP6 Signaling Pathway	0.507	0.0394	1	COL1A1,LYN,PIK3R4,PLCG1,PLCG2
Inhibition of Matrix Metalloproteases	0.503	0.0513	#NUM!	HSPG2,RECK
Antigen Presentation Pathway	0.503	0.0513	#NUM!	MR1,PDIA3
GNRH Signaling	0.499	0.0368	-1.633	CREB3L3,GNB4,MAP2K1,MAP3K5,MAPK10,PRKAG2,PRKAR2B
Aryl Hydrocarbon Receptor Signaling	0.498	0.0377	#NUM!	DCT,DHFR,GSTM3,MGST3,NEDD8,NFIA
NAD biosynthesis II (from tryptophan)	0.496	0.0769	#NUM!	QPRT
Oleate Biosynthesis II (Animals)	0.496	0.0769	#NUM!	FADS1
Cholesterol Biosynthesis I	0.496	0.0769	#NUM!	DHCR7
NAD Phosphorylation and Dephosphorylation	0.496	0.0769	#NUM!	NNT
Salvage Pathways of Pyrimidine Ribonucleotides	0.496	0.0408	-1	CMPK2,GRK6,MAP2K1,TTK
Cholesterol Biosynthesis II (via 24,25-dihydrolanosterol)	0.496	0.0769	#NUM!	DHCR7
Guanosine Nucleotides Degradation III	0.496	0.0769	#NUM!	NT5C3A
Cholesterol Biosynthesis III (via Desmosterol)	0.496	0.0769	#NUM!	DHCR7
G Beta Gamma Signaling	0.492	0.0388	0	GNB4,PLCG1,PLCG2,PRKAG2,PRKAR2B
3-phosphoinositide Degradation	0.492	0.0366	-0.447	DUSP23,MINPP1,PIP4P2,PPM1J,PPP2CB,PTPRN,STYX
Role of Osteoblasts, Osteoclasts and Chondrocytes in Rheumatoid Arthritis	0.484	0.0357	#NUM!	COL1A1,CSNK1G3,MAP3K5,MAPK10,PIK3R4,RUNX2,TRAF5,XIAP
Inhibition of ARE-Mediated mRNA Degradation Pathway	0.484	0.0373	-0.816	AGO4,MC2R,PPM1J,PPP2CB,PRKAG2,PRKAR2B
GM-CSF Signaling	0.478	0.0429	#NUM!	LYN,MAP2K1,PIK3R4
Glucocorticoid Receptor Signaling	0.476	0.0327	#NUM!	ATP5F1C,ATP5MC1,DNAH1,EGF,MAP2K1,MAPK10,MNAT1,MT-ND4,NDUFA11,NDUFA12,NDUFAF1,NDUFB3,NDUFS2,NDUFV2,PC,PIK3R4,PRKAG2,TAB1,TAF6
Atherosclerosis Signaling	0.476	0.0382	#NUM!	ABHD3,APOL1,COL1A1,LYZ,PNPLA3
HOTAIR Regulatory Pathway	0.471	0.0368	0	AGO4,COL1A1,FOXA1,PIK3R4,SUZ12,XIAP
DNA Double-Strand Break Repair by Homologous Recombination	0.47	0.0714	#NUM!	BRCA2
DNA Double-Strand Break Repair by Non-Homologous End Joining	0.47	0.0714	#NUM!	XRCC1
Glycogen Degradation III	0.47	0.0714	#NUM!	MGAM
Urate Biosynthesis/Inosine 5'-phosphate Degradation	0.47	0.0714	#NUM!	NT5C3A
Aldosterone Signaling in Epithelial Cells	0.465	0.0366	0.816	MAP2K1,PDIA3,PIK3R4,PIP5K1C,PLCG1,PLCG2
April Mediated Signaling	0.46	0.0476	#NUM!	MAPK10,TRAF5
Ephrin B Signaling	0.457	0.0417	#NUM!	GNB4,ITSN1,RHOA
B Cell Activating Factor Signaling	0.447	0.0465	#NUM!	MAPK10,TRAF5
Glioma Invasiveness Signaling	0.447	0.0411	#NUM!	PIK3R4,RHOA,VTN
STAT3 Pathway	0.447	0.037	-2.236	EGF,FLT4,MAP2K1,MAPK10,TGFBR3
Telomere Extension by Telomerase	0.446	0.0667	#NUM!	TNKS
Fatty Acid Activation	0.446	0.0667	#NUM!	ACSL6
Leukotriene Biosynthesis	0.446	0.0667	#NUM!	MGST3
Natural Killer Cell Signaling	0.445	0.0352	-0.378	CD226,COL1A1,MAP2K1,MAP3K5,PIK3R4,PLCG1,PLCG2
Mouse Embryonic Stem Cell Pluripotency	0.445	0.0385	0	MAP2K1,PIK3R4,TAB1,XIAP
IGF-1 Signaling	0.445	0.0385	-1	MAP2K1,PIK3R4,PRKAG2,PRKAR2B
Senescence Pathway	0.439	0.0337	0.632	CAT,CEBPB,FZR1,MAP2K1,MAPKAPK5,NF1,PIK3R4,PPM1J,PPP2CB,TGFBR3
Hypoxia Signaling in the Cardiovascular System	0.438	0.0405	#NUM!	CREB3L3,UBE2D2,UBE2Z
Ephrin Receptor Signaling	0.433	0.0348	0.816	CREB3L3,DOK1,EGF,GNB4,ITSN1,MAP2K1,RHOA
PD-1, PD-L1 cancer immunotherapy pathway	0.429	0.0377	0	MR1,PIK3R4,PLCG1,RASGRP1
RAC Signaling	0.427	0.0362	1.342	BRK1,MAP2K1,PIK3R4,PIP5K1C,RHOA
Gαq Signaling	0.427	0.0353	1.342	GNB4,MAP2K1,PIK3R4,PLCG1,PLCG2,RHOA
Granzyme B Signaling	0.424	0.0625	#NUM!	CASP8
Mismatch Repair in Eukaryotes	0.424	0.0625	#NUM!	EXO1
Role of IL-17F in Allergic Inflammatory Airway Diseases	0.423	0.0444	#NUM!	CREB3L3,MAP2K1
Coronavirus Replication Pathway	0.423	0.0444	#NUM!	COPG1,TUBA1B
Chronic Myeloid Leukemia Signaling	0.421	0.0374	#NUM!	HDAC11,MAP2K1,MECOM,PIK3R4
Signaling by Rho Family GTPases	0.421	0.0336	0.707	ARHGEF3,CDH11,GNB4,MAP2K1,MAPK10,MYL6B,PIK3R4,PIP5K1C,RHOA
Retinol Biosynthesis	0.41	0.0435	#NUM!	LIPC,PNPLA3
Apelin Endothelial Signaling Pathway	0.408	0.0355	-1	GNB4,MAP2K1,MAPK10,PIK3R4,PRKAG2
RAN Signaling	0.403	0.0588	#NUM!	KPNA5
D-myo-inositol (1,3,4)-trisphosphate Biosynthesis	0.403	0.0588	#NUM!	MINPP1
VDR/RXR Activation	0.401	0.0385	#NUM!	CEBPB,RUNX2,THBD
IL-7 Signaling Pathway	0.401	0.0385	#NUM!	BCL6,LYN,PIK3R4
Ephrin A Signaling	0.399	0.0426	#NUM!	PIK3R4,RHOA
PI3K Signaling in B Lymphocytes	0.395	0.035	-0.447	LYN,MAP2K1,PDIA3,PLCG1,PLCG2
Estrogen-Dependent Breast Cancer Signaling	0.393	0.038	#NUM!	CREB3L3,DHRS11,PIK3R4
Axonal Guidance Signaling	0.388	0.0315	#NUM!	EGF,GNB4,ITSN1,MAP2K1,MYL6B,MYSM1,PAPPA2,PDIA3,PIK3R4,PLCG1,PLCG2,PLXND1,PRKAG2,PRKAR2B,RHOA,TUBA1B
Apelin Muscle Signaling Pathway	0.388	0.0417	#NUM!	GNB4,PRKAG2
Prostate Cancer Signaling	0.386	0.0357	#NUM!	CREB3L3,HDAC11,MAP2K1,PIK3R4
Superpathway of Geranylgeranyldiphosphate Biosynthesis I (via Mevalonate)	0.385	0.0556	#NUM!	FDPS
FLT3 Signaling in Hematopoietic Progenitor Cells	0.384	0.0375	#NUM!	CREB3L3,MAP2K1,PIK3R4
IL-8 Signaling	0.381	0.0332	-0.816	EGF,FLT4,GNB4,MAP2K1,MAPK10,PIK3R4,RHOA
Spliceosomal Cycle	0.378	0.0408	#NUM!	SF3B2,SF3B6
D-myo-inositol (1,4,5,6)-Tetrakisphosphate Biosynthesis	0.376	0.0335	0	DUSP23,MINPP1,PPM1J,PPP2CB,PTPRN,STYX
D-myo-inositol (3,4,5,6)-tetrakisphosphate Biosynthesis	0.376	0.0335	0	DUSP23,MINPP1,PPM1J,PPP2CB,PTPRN,STYX
Oxytocin Signaling Pathway	0.373	0.0323	1	CREB3L3,GNB4,MAPK10,MYL6B,NPR3,PIK3R4,PRKAG2,PRKAR2B,RHOA
JAK/STAT Signaling	0.369	0.0366	#NUM!	CEBPB,MAP2K1,PIK3R4
Assembly of RNA Polymerase II Complex	0.368	0.04	#NUM!	MNAT1,TAF6
Mitochondrial L-carnitine Shuttle Pathway	0.368	0.0526	#NUM!	ACSL6
Triacylglycerol Biosynthesis	0.368	0.04	#NUM!	CRLS1,PNPLA3
Chondroitin Sulfate Biosynthesis (Late Stages)	0.368	0.04	#NUM!	CHSY1,HS3ST1
Cell Cycle: G2/M DNA Damage Checkpoint Regulation	0.368	0.04	#NUM!	TOP2A,TOP2B
UVC-Induced MAPK Signaling	0.358	0.0392	#NUM!	MAP2K1,MAPK10
Neuregulin Signaling	0.353	0.0342	0	EGF,MAP2K1,PLCG1,PLCG2
Cyclins and Cell Cycle Regulation	0.353	0.0357	#NUM!	HDAC11,PPM1J,PPP2CB
PEDF Signaling	0.353	0.0357	#NUM!	CASP8,PIK3R4,RHOA
Inflammasome pathway	0.351	0.05	#NUM!	CASP8
PAK Signaling	0.346	0.0339	0	MAP2K1,MAPK10,MYL6B,PIK3R4
HIPPO signaling	0.346	0.0353	#NUM!	NF2,PPM1J,PPP2CB
Acute Phase Response Signaling	0.345	0.0324	-0.447	C5,CEBPB,HPX,MAP2K1,MAP3K5,TAB1
Neuroprotective Role of THOP1 in Alzheimer's Disease	0.334	0.0333	2	PRKAG2,PRKAR2B,TMPRSS11D,TPP1
Xenobiotic Metabolism AHR Signaling Pathway	0.332	0.0345	#NUM!	GSTM3,MGST3,SENP1
Phototransduction Pathway	0.329	0.037	#NUM!	PRKAG2,PRKAR2B
Role of Pattern Recognition Receptors in Recognition of Bacteria and Viruses	0.321	0.0321	0	C5,MAPK10,OAS3,PIK3R4,PLCG2
G-Protein Coupled Receptor Signaling	0.321	0.03	-0.218	CREB3L3,GNB4,GPR137C,GPR55,GRK6,MAP2K1,MAP3K5,MAPK10,MC2R,MYL6B,NPR3,PDE10A,PDE1C,PDE8B,PIK3R4,PLCG1,PLCG2,PRKAG2,PRKAR2B,RASGRP1,S1PR2
Pulmonary Fibrosis Idiopathic Signaling Pathway	0.321	0.0307	0	COL1A1,MAP2K1,MAPK10,MUC1,PEX13,PIK3R4,RBPJ,RHOA,SUZ12,TGFBR3
Superpathway of D-myo-inositol (1,4,5)-trisphosphate Metabolism	0.321	0.0455	#NUM!	MINPP1
Xenobiotic Metabolism CAR Signaling Pathway	0.321	0.0316	2.449	GSTM3,HS3ST1,MAP2K1,MGST3,PPM1J,PPP2CB
LXR/RXR Activation	0.317	0.0325	0	APOL1,HPX,LYZ,VTN
Regulation Of The Epithelial Mesenchymal Transition By Growth Factors Pathway	0.312	0.0312	-0.816	EGF,MAP2K1,MAPK10,PIK3R4,RHOA,TAB1
RHOA Signaling	0.311	0.0323	1	MYL6B,PIP5K1C,RAPGEF2,RHOA
Unfolded protein response	0.311	0.0333	#NUM!	CEBPB,MAP3K5,XBP1
Role of Lipids/Lipid Rafts in the Pathogenesis of Influenza	0.307	0.0435	#NUM!	FDPS
Pyrimidine Deoxyribonucleotides De Novo Biosynthesis I	0.307	0.0435	#NUM!	CMPK2
Methionine Degradation I (to Homocysteine)	0.307	0.0435	#NUM!	MAT2A
Vitamin-C Transport	0.307	0.0435	#NUM!	TXN
Apelin Cardiac Fibroblast Signaling Pathway	0.307	0.0435	#NUM!	PRKAG2
Xenobiotic Metabolism PXR Signaling Pathway	0.307	0.0311	0	CAT,GSTM3,HS3ST1,MGST3,PRKAG2,PRKAR2B
CNTF Signaling	0.304	0.0351	#NUM!	MAP2K1,PIK3R4
Triacylglycerol Degradation	0.304	0.0351	#NUM!	LIPC,PNPLA3
Regulation of the Epithelial-Mesenchymal Transition Pathway	0.298	0.0308	#NUM!	EGF,MAP2K1,PIK3R4,PSENEN,RBPJ,RHOA
Chondroitin Sulfate Biosynthesis	0.296	0.0345	#NUM!	CHSY1,HS3ST1
Cancer Drug Resistance By Drug Efflux	0.296	0.0345	#NUM!	ABCC10,MAP2K1
IL-22 Signaling	0.294	0.0417	#NUM!	MAPK10
Ethanol Degradation IV	0.294	0.0417	#NUM!	CAT
Cardiac Hypertrophy Signaling (Enhanced)	0.291	0.0295	-0.775	GNB4,HDAC11,MAP2K1,MAP3K5,MAPK10,PDE10A,PDE1C,PDE8B,PDIA3,PIK3R4,PLCG1,PLCG2,PRKAG2,PRKAR2B,RHOA,TGFBR3
Role of JAK family kinases in IL-6-type Cytokine Signaling	0.282	0.04	#NUM!	MAPK10
Cysteine Biosynthesis III (mammalia)	0.282	0.04	#NUM!	MAT2A
Endometrial Cancer Signaling	0.281	0.0333	#NUM!	MAP2K1,PIK3R4
Dermatan Sulfate Biosynthesis	0.281	0.0333	#NUM!	CHSY1,HS3ST1
PCP (Planar Cell Polarity) Pathway	0.281	0.0333	#NUM!	MAPK10,RHOA
Small Cell Lung Cancer Signaling	0.274	0.0312	#NUM!	HDAC11,PIK3R4,TRAF5
TGF-β Signaling	0.274	0.0312	#NUM!	MAP2K1,RUNX2,TAB1
Colorectal Cancer Metastasis Signaling	0.273	0.0295	-1.134	EGF,GNB4,MAP2K1,MAPK10,PIK3R4,PRKAG2,PRKAR2B,RHOA
IL-2 Signaling	0.273	0.0328	#NUM!	MAP2K1,PIK3R4
IL-17A Signaling in Gastric Cells	0.271	0.0385	#NUM!	MAPK10
GABA Receptor Signaling	0.264	0.0301	#NUM!	AP2S1,GNB4,SLC6A13,UBB
RAR Activation	0.262	0.0294	#NUM!	MAP2K1,MAP3K5,MAPK10,MNAT1,PRKAG2,PRKAR2B
Androgen Signaling	0.261	0.0296	#NUM!	GNB4,MNAT1,PRKAG2,PRKAR2B,TAF6
NAD Salvage Pathway II	0.26	0.037	#NUM!	NT5C3A
Glycolysis I	0.26	0.037	#NUM!	PFKL
CCR3 Signaling in Eosinophils	0.255	0.0296	#NUM!	GNB4,MAP2K1,PIK3R4,RHOA
White Adipose Tissue Browning Pathway	0.251	0.0294	-1	CEBPB,CREB3L3,PRKAG2,PRKAR2B
Glutathione Redox Reactions I	0.249	0.0357	#NUM!	MGST3
PXR/RXR Activation	0.246	0.0308	#NUM!	PRKAG2,PRKAR2B
ERB2-ERBB3 Signaling	0.246	0.0308	#NUM!	MAP2K1,PIK3R4
Methylglyoxal Degradation III	0.24	0.0345	#NUM!	DHRS11
Role of p14/p19ARF in Tumor Suppression	0.24	0.0345	#NUM!	PIK3R4
Role of PI3K/AKT Signaling in the Pathogenesis of Influenza	0.24	0.0303	#NUM!	MAP2K1,PIK3R4
Glutamate Receptor Signaling	0.24	0.0303	#NUM!	GNB4,GRIK1
Eicosanoid Signaling	0.228	0.0294	#NUM!	ABHD3,PNPLA3
Dilated Cardiomyopathy Signaling Pathway	0	0.027	-1	CAMK1,MYL6B,PRKAG2,PRKAR2B
CSDE1 Signaling Pathway	0	0.0179	#NUM!	AGO4
Neurovascular Coupling Signaling Pathway	0	0.0267	-0.816	ABHD3,NPR3,PNPLA3,PRKAG2,PRKAR2B,RHOA
Pulmonary Healing Signaling Pathway	0	0.0251	-1.342	EGF,LYN,MAPK10,PRKAG2,RBPJ
Wound Healing Signaling Pathway	0	0.0238	-1.633	CEBPB,COL1A1,EGF,MAP2K1,MAPK10,TGFBR3
IL-10 Signaling	0	0.0139	#NUM!	TAB1
Actin Cytoskeleton Signaling	0	0.0286	1.633	BRK1,EGF,MAP2K1,MYL6B,PIK3R4,PIP5K1C,RHOA
LPS/IL-1 Mediated Inhibition of RXR Function	0	0.0276	#NUM!	ACOX3,ACSL6,CAT,GSTM3,HS3ST1,LIPC,MGST3
p53 Signaling	0	0.0102	#NUM!	PIK3R4
Hepatic Cholestasis	0	0.0157	#NUM!	MAPK10,PRKAG2,PRKAR2B
Hepatic Fibrosis / Hepatic Stellate Cell Activation	0	0.0206	#NUM!	COL1A1,EGF,FLT4,MYL6B
TR/RXR Activation	0	0.0238	#NUM!	PIK3R4,TBL1XR1
Regulation of Actin-based Motility by Rho	0	0.0259	#NUM!	MYL6B,PIP5K1C,RHOA
Role of BRCA1 in DNA Damage Response	0	0.0125	#NUM!	BRCA2
Erythropoietin Signaling Pathway	0	0.0282	0.447	HBD,MAP2K1,PIK3R4,PLCG1,XIAP
Fcγ Receptor-mediated Phagocytosis in Macrophages and Monocytes	0	0.0213	#NUM!	LYN,PLCG1
Role of PKR in Interferon Induction and Antiviral Response	0	0.0221	#NUM!	CASP8,FADD,MAPK10
TREM1 Signaling	0	0.026	#NUM!	PLCG1,PLCG2
MIF Regulation of Innate Immunity	0	0.0227	#NUM!	MAPK10
Role of NFAT in Regulation of the Immune Response	0	0.0153	0	CSNK1G3,GNB4,KPNA5,LYN,MAP2K1,PIK3R4,PLCG1,PLCG2,TRBC1
NF-κB Activation by Viruses	0	0.0128	#NUM!	PIK3R4
CCR5 Signaling in Macrophages	0	0.01	#NUM!	GNB4,MAPK10,PLCG1,PLCG2,TRBC1
Calcium-induced T Lymphocyte Apoptosis	0	0.00435	#NUM!	PLCG1,TRBC1
Cytotoxic T Lymphocyte-mediated Apoptosis of Target Cells	0	0.00941	#NUM!	CASP8,FADD,MR1,TRBC1
IL-3 Signaling	0	0.0253	#NUM!	MAP2K1,PIK3R4
IL-17 Signaling	0	0.0214	0	CEBPB,MAPK10,PIK3R4,TRAF5
fMLP Signaling in Neutrophils	0	0.0229	#NUM!	GNB4,MAP2K1,PIK3R4
CTLA4 Signaling in Cytotoxic T Lymphocytes	0	0.0188	#NUM!	AP1M1,AP2S1,CLTB,MR1,PIK3R4,PLCG1,PPM1J,PPP2CB,TRBC1
T Helper Cell Differentiation	0	0.00425	#NUM!	BCL6,TRBC1
IL-9 Signaling	0	0.0286	#NUM!	PIK3R4
Oncostatin M Signaling	0	0.0233	#NUM!	MAP2K1
CD28 Signaling in T Helper Cells	0	0.00967	0	MAP2K1,MAPK10,PIK3R4,PLCG1,TRBC1
IL-15 Signaling	0	0.00379	#NUM!	MAP2K1,PIK3R4
Dendritic Cell Maturation	0	0.0169	1	COL1A1,CREB3L3,MAPK10,MR1,PDIA3,PIK3R4,PLCG1,PLCG2,TAB1,TRBC1
Angiopoietin Signaling	0	0.013	#NUM!	PIK3R4
Agrin Interactions at Neuromuscular Junction	0	0.0143	#NUM!	MAPK10
Docosahexaenoic Acid (DHA) Signaling	0	0.0263	#NUM!	PIK3R4
Semaphorin Signaling in Neurons	0	0.0161	#NUM!	RHOA
ICOS-ICOSL Signaling in T Helper Cells	0	0.00592	#NUM!	PIK3R4,PLCG1,TRBC1
Lipid Antigen Presentation by CD1	0	0.00721	#NUM!	AP2S1,PDIA3,TRBC1
HMGB1 Signaling	0	0.024	0	MAP2K1,MAPK10,PIK3R4,RHOA
Maturity Onset Diabetes of Young (MODY) Signaling	0	0.0128	#NUM!	APOL1
Cholecystokinin/Gastrin-mediated Signaling	0	0.0252	#NUM!	MAP2K1,MAPK10,RHOA
Human Embryonic Stem Cell Pluripotency	0	0.0181	#NUM!	GNB4,PIK3R4,S1PR2
Role of OCT4 in Mammalian Embryonic Stem Cell Pluripotency	0	0.0217	#NUM!	FOXA1
Role of NANOG in Mammalian Embryonic Stem Cell Pluripotency	0	0.0167	#NUM!	MAP2K1,PIK3R4
CREB Signaling in Neurons	0	0.0281	-1	CREB3L3,EGF,FLT4,GNB4,GPR137C,GPR55,GRIK1,MAP2K1,MC2R,PDIA3,PIK3R4,PLCG1,PLCG2,PRKAG2,PRKAR2B,S1PR2,TGFBR3
Type I Diabetes Mellitus Signaling	0	0.0118	-1	CASP8,FADD,MAP3K5,MAPK10,PTPRN,TRBC1
Primary Immunodeficiency Signaling	0	0.0179	#NUM!	ADA
Allograft Rejection Signaling	0	0.00207	#NUM!	TRBC1
Autoimmune Thyroid Disease Signaling	0	0.0022	#NUM!	TRBC1
Acute Myeloid Leukemia Signaling	0	0.022	#NUM!	MAP2K1,PIK3R4
Thyroid Cancer Signaling	0	0.0253	#NUM!	MAP2K1,PIK3R4
Bladder Cancer Signaling	0	0.0259	#NUM!	EGF,HDAC11,MAP2K1
Graft-versus-Host Disease Signaling	0	0.00224	#NUM!	TRBC1
ERK5 Signaling	0	0.0278	#NUM!	CREB3L3,EGF
Communication between Innate and Adaptive Immune Cells	0	0.00215	#NUM!	MR1,TRBC1
Crosstalk between Dendritic Cells and Natural Killer Cells	0	0.011	#NUM!	CD226
Systemic Lupus Erythematosus Signaling	0	0.0209	#NUM!	C5,LSM2,LSM3,LSM8,LYN,PIK3R4,PLCG1,PLCG2,PRPF38A,SNRPA1,SNRPD2,SNRPE,TRBC1
CDC42 Signaling	0	0.0087	#NUM!	EXOC1,EXOC8,MAPK10,MYL6B,TRBC1
Hereditary Breast Cancer Signaling	0	0.0282	#NUM!	BRCA2,HDAC11,PIK3R4,UBB
Phospholipase C Signaling	0	0.0162	1.667	ARHGEF3,CREB3L3,GNB4,HDAC11,LYN,MAP2K1,MYL6B,PLCG1,PLCG2,RHOA,TRBC1
Altered T Cell and B Cell Signaling in Rheumatoid Arthritis	0	0.00203	#NUM!	TRBC1
Breast Cancer Regulation by Stathmin1	0	0.0287	1	ARHGEF3,CAMK1,CREB3L3,EGF,GNB4,GPR137C,GPR55,MAP2K1,MC2R,PIK3R4,PPM1J,PPP2CB,PRKAG2,PRKAR2B,RHOA,S1PR2,TUBA1B
Regulation of IL-2 Expression in Activated and Anergic T Lymphocytes	0	0.0108	-0.447	MAP2K1,MAPK10,PLCG1,PLCG2,TRBC1
Role of WNT/GSK-3β Signaling in the Pathogenesis of Influenza	0	0.0128	#NUM!	CSNK1G3
NUR77 Signaling in T Lymphocytes	0	0.00391	#NUM!	MAP2K1,TRBC1
PKCθ Signaling in T Lymphocytes	0	0.00896	1	MAP3K5,PIK3R4,PLCG1,PLCG2,TRBC1
Role of Hypercytokinemia/hyperchemokinemia in the Pathogenesis of Influenza	0	0.0116	#NUM!	OAS3
Antiproliferative Role of TOB in T Cell Signaling	0	0.00235	#NUM!	TRBC1
MSP-RON Signaling Pathway	0	0.0172	#NUM!	PIK3R4
OX40 Signaling Pathway	0	0.00626	#NUM!	MAPK10,TRAF5,TRBC1
Role of Tissue Factor in Cancer	0	0.0172	#NUM!	LYN,PIK3R4
IL-17A Signaling in Fibroblasts	0	0.0263	#NUM!	CEBPB
Role of JAK1 and JAK3 in γc Cytokine Signaling	0	0.0145	#NUM!	PIK3R4
Actin Nucleation by ARP-WASP Complex	0	0.0108	#NUM!	RHOA
Paxillin Signaling	0	0.0185	#NUM!	MAPK10,PIK3R4
RHOGDI Signaling	0	0.0279	-1.342	ARHGEF3,CDH11,GNB4,MYL6B,PIP5K1C,RHOA
Hematopoiesis from Pluripotent Stem Cells	0	0.00226	#NUM!	TRBC1
iNOS Signaling	0	0.0213	#NUM!	TAB1
Netrin Signaling	0	0.0278	#NUM!	PRKAG2,PRKAR2B
Heparan Sulfate Biosynthesis	0	0.0116	#NUM!	HS3ST1
Heparan Sulfate Biosynthesis (Late Stages)	0	0.0127	#NUM!	HS3ST1
Pyrimidine Ribonucleotides De Novo Biosynthesis	0	0.027	#NUM!	CMPK2
Estrogen Biosynthesis	0	0.0222	#NUM!	DHRS11
Dermatan Sulfate Biosynthesis (Late Stages)	0	0.0213	#NUM!	HS3ST1
Pyrimidine Ribonucleotides Interconversion	0	0.0286	#NUM!	CMPK2
Acetone Degradation I (to Methylglyoxal)	0	0.025	#NUM!	DHRS11
Fatty Acid β-oxidation I	0	0.0278	#NUM!	ACSL6
Gαi Signaling	0	0.0286	#NUM!	GNB4,NPR3,PRKAG2,PRKAR2B
Regulation of Cellular Mechanics by Calpain Protease	0	0.0112	#NUM!	EGF
Remodeling of Epithelial Adherens Junctions	0	0.0147	#NUM!	TUBA1B
Agranulocyte Adhesion and Diapedesis	0	0.00935	#NUM!	C5,MYL6B
Granulocyte Adhesion and Diapedesis	0	0.00529	#NUM!	C5
TEC Kinase Signaling	0	0.019	0.333	BMX,FADD,GNB4,GTF2I,LYN,MAPK10,PIK3R4,PLCG1,PLCG2,RHOA,TRBC1
Toll-like Receptor Signaling	0	0.0256	#NUM!	TAB1,UBB
Cell Cycle: G1/S Checkpoint Regulation	0	0.0147	#NUM!	HDAC11
SAPK/JNK Signaling	0	0.0139	0.447	FADD,GNB4,MAP3K5,MAPK10,PIK3R4,TAB1,TRBC1
PI3K/AKT Signaling	0	0.0251	-0.447	MAP2K1,MAP3K5,PPM1J,PPP2CB,RHEB
PTEN Signaling	0	0.0267	1	FLT4,MAGIX,MAP2K1,TGFBR3
IL-4 Signaling	0	0.0108	#NUM!	PIK3R4
B Cell Receptor Signaling	0	0.0111	-0.378	BCL6,CREB3L3,LYN,MAP2K1,MAP3K5,PIK3R4,PLCG2
Serotonin Receptor Signaling	0	0.0222	#NUM!	GCH1
Insulin Receptor Signaling	0	0.0286	1	MAP2K1,PIK3R4,PRKAG2,PRKAR2B
Integrin Signaling	0	0.0282	1.342	MAP2K1,PIK3R4,PLCG1,PLCG2,RHOA,TSPAN7
PPAR Signaling	0	0.0187	#NUM!	MAP2K1,TAB1
NF-κB Signaling	0	0.0193	0.333	CASP8,EGF,FADD,FLT4,PIK3R4,PLCG2,TAB1,TANK,TGFBR3,TRAF5,TRBC1
T Cell Receptor Signaling	0	0.00814	-0.447	MAP2K1,PIK3R4,PLCG1,RASGRP1,TRBC1
Gustation Pathway	0	0.0197	-2	LIPC,P2RX6,PRKAG2,PRKAR2B
Phagosome Formation	0	0.0246	1.213	ABHD3,AP1M1,GPR137C,GPR55,LYN,MAP2K1,MC2R,MYL6B,PIK3R4,PIP5K1C,PLCG1,PLCG2,PNPLA3,RASGRP1,RHOA,S1PR2,VTN
Th1 and Th2 Activation Pathway	0	0.0174	#NUM!	PIK3R4,PSENEN,TGFBR3
Th1 Pathway	0	0.0164	#NUM!	PIK3R4,PSENEN
Th2 Pathway	0	0.0219	#NUM!	PIK3R4,PSENEN,TGFBR3
Th17 Activation Pathway	0	0.00207	#NUM!	TRBC1
SPINK1 General Cancer Pathway	0	0.029	#NUM!	MAP2K1,PIK3R4
FAT10 Signaling Pathway	0	0.0179	#NUM!	UBE2Z
FAT10 Cancer Signaling Pathway	0	0.02	#NUM!	TGFBR3
T Cell Exhaustion Signaling Pathway	0	0.0159	-0.378	BCL6,MAPK10,PIK3R4,PLCG1,PLCG2,PPM1J,PPP2CB,TGFBR3,TRBC1
IL-23 Signaling Pathway	0	0.0217	#NUM!	PIK3R4
Systemic Lupus Erythematosus In T Cell Signaling Pathway	0	0.0156	1.667	BCL6,CASP8,CREB3L3,MAP2K1,PIK3R4,PLCG1,PPM1J,PPP2CB,RHOA,TRBC1
Systemic Lupus Erythematosus In B Cell Signaling Pathway	0	0.0083	0.816	LYN,MAP2K1,PIK3R4,PLCG2,RASGRP1,TRAF5
Regulation Of The Epithelial Mesenchymal Transition In Development Pathway	0	0.023	#NUM!	PSENEN,RBPJ
Tumor Microenvironment Pathway	0	0.0223	0	COL1A1,EGF,MAP2K1,PIK3R4
MSP-RON Signaling In Cancer Cells Pathway	0	0.0217	#NUM!	CREB3L3,MAP2K1,PIK3R4
MSP-RON Signaling In Macrophages Pathway	0	0.0171	#NUM!	CREB3L3,PIK3R4
Complement System	0	0.027	#NUM!	C5
Ferroptosis Signaling Pathway	0	0.0227	#NUM!	GCH1,MAP2K1,PRKAG2
